# Supplementary material for: Discovery of genomic variations by whole-genome resequencing of the North American Araucana chicken
Source: PLoS One. 2019 Dec 10;14(12):e0225834. doi: 10.1371/journal.pone.0225834 (PMC6903725; doi:10.1371/journal.pone.0225834)
Supplement: S1 Table — (XLSX) [file pone.0225834.s003.xlsx]

## Sheet: Sheet1
S1 Table. Whole-genome resequencing data for 15 chicken samples.
Bird_id	Reads	#_raw_reads	AlignedCoverage
NAA01	2 x 100	115610020	10.59
NAA02	2 x 100	139373944	12.4
NAA03	2 x 100	125163762	11.47
NAA04	2 x 100	102502644	9.39
NAA05	2 x 100	176598604	16.27
NAA06	2 x 100	118899492	10.89
KA01	2 x 100	214561386	18.81
KA02	2 x 100	103555970	9.4
KA03	2 x 100	129440272	11.39
KD01	2 x 100	143094358	13.08
KD02	2 x 100	105151284	9.6
KD03	2 x 100	109852948	9.16
WL01	2 x 100	151113710	13.5
WL02	2 x 100	129316600	11.82
WL03	2 x 100	106633918	9.73
