# Supplementary material for: Discovery of genomic variations by whole-genome resequencing of the North American Araucana chicken
Source: PLoS One. 2019 Dec 10;14(12):e0225834. doi: 10.1371/journal.pone.0225834 (PMC6903725; doi:10.1371/journal.pone.0225834)
Supplement: S2 Table — (XLSX) [file pone.0225834.s004.xlsx]

## Sheet: RF_ClA_vs_all_importance_sorted
S2 Table. Results of random forest analysis to separate North American Araucanas from the three other groups.
		Class specific mean decrease in accuracy		Mean Decrease in Accuracy Overall	Mean Decrease in Gini Overall
Chr	Bp	ClA	non-ClA			Ref_allele	Alt_allele	NAA01	NAA02	NAA03	NAA04	NAA05	NAA06	WL01	WL02	WL03	KD01	KD02	KA01	KA02	KD03	KA03	VEP_Consequence
6	33859842	0.002	0.002	0.002	0.0133333	A	C	1/1:26:9:190,27,0	1/1:47:16:226,48,0	1/1:44:15:234,45,0	1/1:53:18:252,54,0	1/1:74:25:255,75,0	1/1:47:16:234,48,0	0/1:93:11:88,0,107	0/1:59:7:69,0,58	0/0:22:9:0,27,174	0/0:34:13:0,39,216	0/1:31:9:125,0,30	0/1:99:19:156,0,104	0/0:13:6:0,18,132	0/1:13:12:147,0,12	0/1:99:14:97,0,120	intergenic_variant
19	3534445	0.002	0.0015	0.00171429	0.0149333	C	A	0/1:65:10:67,0,109	0/1:99:13:106,0,98	0/1:16:3:18,0,44	1/1:25:11:189,33,0	0/1:99:21:104,0,183	0/1:52:7:54,0,65	0/0:44:14:0,42,231	0/0:35:11:0,33,201	0/0:17:5:0,15,94	0/0:32:10:0,30,196	0/0:26:8:0,24,158	0/0:44:14:0,42,235	0/0:29:9:0,27,166	0/0:35:11:0,33,207	0/0:47:15:0,45,235	intron_variant
7	25995287	0.002	0.00133333	0.0016	0.0149333	G	A	0/1:75:12:129,0,66	0/1:59:11:62,0,118	0/1:75:10:100,0,66	0/1:53:6:56,0,61	0/1:69:15:132,0,60	0/1:89:11:93,0,86	0/0:48:15:0,45,236	0/0:24:7:0,21,152	0/0:21:6:0,18,103	0/0:48:15:0,45,229	0/0:57:18:0,54,228	0/0:63:20:0,60,251	0/0:39:12:0,36,192	0/0:36:11:0,33,194	0/0:24:7:0,21,150	intron_variant
6	25559043	0.00133333	0.002	0.0016	0.0096	G	A	1/1:28:10:194,30,0	1/1:34:12:202,36,0	1/1:46:16:225,48,0	1/1:37:13:205,39,0	1/1:40:14:209,42,0	1/1:16:6:122,18,0	0/0:38:14:0,42,223	0/0:41:15:0,45,224	0/0:35:13:0,39,220	0/1:99:20:144,0,151	0/1:44:6:40,0,79	0/1:99:14:111,0,120	0/0:20:8:0,24,173	0/1:43:4:43,0,44	0/0:32:12:0,36,209	intergenic_variant
5	25816279	0.002	0.00133333	0.0016	0.0133333	C	T	0/1:96:16:146,0,89	0/1:89:15:126,0,82	0/1:69:15:70,0,129	1/1:14:7:153,21,0	0/1:72:15:164,0,65	1/1:26:11:205,33,0	0/0:40:13:0,39,201	0/0:28:9:0,27,166	0/0:22:7:0,21,133	0/0:61:20:0,60,224	0/0:31:10:0,30,171	0/0:61:20:0,60,245	0/0:37:12:0,36,178	0/0:34:11:0,33,123	0/0:25:8:0,24,143	intron_variant,non_coding_transcript_variant
3	110542347	0.002	0.00133333	0.0016	0.0144	A	T	0/0:27:11:0,33,192	0/0:9:5:0,15,118	0/1:99:12:96,0,108	0/0:12:6:0,18,135	0/1:41:10:124,0,41	0/1:40:6:34,0,82	1/1:39:13:216,39,0	1/1:45:15:226,45,0	1/1:30:10:192,30,0	1/1:48:16:245,48,0	1/1:18:6:136,18,0	1/1:48:16:241,48,0	0/1:55:10:49,0,111	1/1:30:10:192,30,0	1/1:33:11:199,33,0	5_prime_UTR_variant
28	773207	0.00133333	0.002	0.0016	0.0117333	A	C	0/0:19:7:0,21,150	0/0:43:15:0,45,232	0/0:16:6:0,18,133	0/1:63:7:76,0,59	0/0:40:14:0,42,230	0/0:16:6:0,18,125	1/1:20:8:163,24,0	1/1:14:6:141,18,0	1/1:17:7:130,21,0	0/1:70:10:68,0,109	0/1:38:5:36,0,64	0/1:24:10:22,0,137	0/1:92:13:90,0,116	0/1:59:8:94,0,55	0/1:38:5:50,0,34	downstream_gene_variant
15	2049829	0.002	0.00133333	0.0016	0.0133333	T	C	0/1:88:11:80,0,98	0/1:61:10:102,0,64	0/1:43:7:71,0,46	0/1:34:5:61,0,37	0/1:23:7:92,0,26	0/1:90:12:81,0,118	1/1:42:13:214,39,0	1/1:30:9:156,27,0	1/1:24:7:147,21,0	1/1:39:12:204,36,0	1/1:30:9:180,27,0	1/1:39:12:197,36,0	1/1:12:3:70,9,0	1/1:18:5:115,15,0	1/1:33:10:186,30,0	intergenic_variant
5	54366534	0.002	0.001	0.00133333	0.0144	C	T	0/0:24:8:0,24,147	0/0:39:13:0,39,201	0/0:33:11:0,33,179	0/0:21:7:0,21,131	0/0:84:28:0,84,254	0/0:18:6:0,18,130	0/1:66:18:180,0,60	0/1:96:16:96,0,140	1/1:13:6:129,18,0	0/0:36:12:0,36,188	0/1:52:9:113,0,46	0/1:70:21:194,0,64	1/1:21:9:175,27,0	0/1:71:10:100,0,65	1/1:7:4:91,12,0	intron_variant
4	57864393	0.00133333	0.00133333	0.00133333	0.0149333	A	C	1/1:31:12:220,36,0	1/1:13:6:129,18,0	1/1:31:12:213,36,0	1/1:22:9:169,27,0	1/1:34:13:230,39,0	1/1:25:10:185,30,0	0/0:23:8:0,24,159	0/0:17:6:0,18,125	0/0:32:11:0,33,164	0/0:38:13:0,39,170	0/0:23:8:0,24,144	0/0:41:14:0,42,164	0/0:20:7:0,21,128	0/0:32:11:0,33,192	0/0:20:7:0,21,137	intergenic_variant
2	107863838	0.00133333	0.00133333	0.00133333	0.0117333	C	G	0/0:37:11:0,33,210	0/1:99:15:119,0,103	0/1:9:12:12,0,160	0/1:58:7:64,0,54	0/1:99:26:113,0,190	0/1:75:17:79,0,159	0/0:64:20:0,60,255	0/0:61:19:0,57,255	0/0:49:15:0,45,228	0/0:52:16:0,48,221	0/0:49:15:0,45,214	0/0:76:24:0,72,255	0/0:37:11:0,33,202	0/0:49:15:0,45,237	0/0:34:10:0,30,186	intron_variant
2	102824020	0.002	0.001	0.00133333	0.0117333	G	A	0/1:59:12:60,0,140	0/1:99:13:107,0,107	0/1:93:14:135,0,86	1/1:29:12:201,36,0	1/1:50:19:244,57,0	0/1:99:17:149,0,110	0/0:64:21:0,63,255	0/1:99:18:107,0,166	0/0:43:14:0,42,212	0/0:31:10:0,30,196	0/0:28:9:0,27,177	0/0:40:13:0,39,220	0/0:25:8:0,24,172	0/0:37:12:0,36,218	0/0:28:9:0,27,178	intron_variant
2	76256276	0.002	0.001	0.00133333	0.0149333	A	C	0/0:29:12:0,36,209	0/1:60:12:127,0,61	0/1:78:16:71,0,159	0/1:20:13:159,0,21	0/0:44:17:0,51,243	0/1:38:7:31,0,95	1/1:67:22:255,66,0	1/1:34:11:194,33,0	1/1:40:13:191,39,0	1/1:58:19:233,57,0	1/1:34:11:190,33,0	1/1:58:19:245,57,0	1/1:25:8:161,24,0	1/1:31:10:184,30,0	1/1:22:7:144,21,0	intergenic_variant
2	4259281	0.002	0.001	0.00133333	0.0149333	C	T	1/1:25:10:181,30,0	1/1:34:13:204,39,0	1/1:37:14:212,42,0	0/1:78:13:77,0,136	1/1:40:15:218,45,0	1/1:19:8:144,24,0	0/0:35:12:0,36,220	0/0:26:9:0,27,187	0/0:38:13:0,39,201	0/0:35:12:0,36,210	0/0:41:14:0,42,229	0/0:41:14:0,42,228	0/0:44:15:0,45,235	0/0:44:15:0,45,234	0/0:26:9:0,27,177	intron_variant
18	10218594	0.001	0.002	0.00133333	0.0117333	A	C	0/0:45:15:0,45,234	0/0:63:21:0,63,250	0/0:42:14:0,42,227	0/0:24:8:0,24,158	0/0:57:19:0,57,242	0/0:15:5:0,15,100	0/1:99:16:115,0,133	0/1:88:12:88,0,117	0/1:56:10:118,0,50	0/1:65:20:65,0,186	0/1:58:14:58,0,156	0/1:99:18:112,0,136	0/1:80:18:80,0,168	0/1:78:9:97,0,72	1/1:30:12:206,36,0	intron_variant
17	4571876	0.002	0.001	0.00133333	0.0133333	A	G	0/0:12:4:0,12,88	0/0:26:9:0,27,152	0/0:23:8:0,24,155	0/0:15:5:0,15,113	0/0:50:17:0,51,235	0/0:23:8:0,24,161	0/1:52:9:51,0,109	1/1:28:11:203,33,0	1/1:5:3:73,9,0	0/1:72:11:71,0,129	0/0:9:3:0,9,76	0/1:87:13:86,0,124	1/1:31:12:203,36,0	0/0:17:6:0,18,135	1/1:34:13:198,39,0	intron_variant
15	8677495	0.002	0.001	0.00133333	0.0133333	T	A	0/0:31:11:0,33,199	0/0:19:7:0,21,135	0/0:37:13:0,39,226	0/0:22:8:0,24,176	0/0:46:16:0,48,241	0/0:37:13:0,39,223	0/1:76:9:74,0,86	0/1:96:11:95,0,103	1/1:23:9:178,27,0	1/1:20:8:147,24,0	0/1:55:10:53,0,113	0/1:22:21:198,0,18	1/1:44:16:236,48,0	0/1:64:7:62,0,85	1/1:35:13:208,39,0	intron_variant
15	2558159	0.001	0.002	0.00133333	0.0117333	G	A	0/1:99:13:103,0,116	0/1:66:12:134,0,59	0/1:99:16:135,0,100	1/1:26:11:167,33,0	0/1:52:16:174,0,45	1/1:32:13:219,39,0	0/0:46:15:0,45,243	0/0:37:12:0,36,214	0/0:25:8:0,24,167	0/0:64:21:0,63,255	0/0:28:9:0,27,176	0/0:85:28:0,84,255	0/0:31:10:0,30,180	0/0:49:16:0,48,242	0/0:58:19:0,57,255	intron_variant
11	10125303	0.00133333	0.00133333	0.00133333	0.0133333	C	T	1/1:19:8:167,24,0	0/1:51:16:166,0,46	1/1:31:12:205,36,0	0/1:52:7:74,0,47	1/1:49:18:250,54,0	1/1:40:15:228,45,0	0/0:47:16:0,48,252	0/0:26:9:0,27,181	0/0:29:10:0,30,168	1/1:43:16:234,48,0	0/0:56:19:0,57,255	0/0:59:20:0,60,255	0/0:38:13:0,39,218	0/0:26:9:0,27,175	0/0:47:16:0,48,236	upstream_gene_variant
1	191452919	0.002	0.001	0.00133333	0.0133333	A	G	0/0:49:17:0,51,247	0/0:25:9:0,27,174	0/0:34:12:0,36,196	0/0:64:22:0,66,255	0/0:64:22:0,66,236	0/0:37:13:0,39,211	1/1:56:20:245,60,0	1/1:41:15:225,45,0	1/1:29:11:187,33,0	1/1:29:11:188,33,0	0/1:53:8:51,0,99	0/1:92:19:163,0,88	1/1:38:14:192,42,0	0/1:56:9:54,0,87	0/1:50:18:165,0,46	intron_variant,non_coding_transcript_variant
1	139096821	0.002	0.001	0.00133333	0.0144	C	T	0/0:23:8:0,24,169	0/0:59:20:0,60,249	0/0:47:16:0,48,225	0/0:29:10:0,30,173	0/0:41:14:0,42,207	0/0:44:15:0,45,225	0/1:88:14:135,0,83	0/1:86:11:85,0,105	0/1:34:13:33,0,149	1/1:55:20:241,60,0	0/1:57:9:110,0,52	0/1:20:17:19,0,186	0/1:37:5:46,0,32	0/1:87:14:145,0,82	1/1:55:20:235,60,0	intergenic_variant
1	108175570	0.002	0.001	0.00133333	0.0144	T	C	0/0:42:14:0,42,228	0/0:18:6:0,18,121	0/0:18:6:0,18,125	0/0:36:12:0,36,186	0/0:45:15:0,45,239	0/0:39:13:0,39,224	1/1:39:15:233,45,0	0/1:36:9:126,0,30	0/1:11:6:11,0,93	0/0:44:21:0,44,247	0/1:39:5:39,0,63	0/1:67:12:67,0,139	0/1:99:14:125,0,102	0/1:75:8:83,0,70	1/1:21:9:123,27,0	intron_variant
1	102945587	0.00133333	0.00133333	0.00133333	0.0133333	T	C	0/0:40:14:0,42,222	0/0:25:9:0,27,173	0/0:40:14:0,42,207	0/0:22:8:0,24,152	0/0:37:13:0,39,210	0/0:31:11:0,33,194	0/1:99:19:166,0,110	0/1:92:15:90,0,145	0/1:89:12:130,0,85	0/1:70:17:68,0,176	1/1:26:10:178,30,0	1/1:59:21:255,63,0	1/1:35:13:216,39,0	1/1:32:12:200,36,0	0/1:75:10:108,0,71	intergenic_variant
4	5074152	0.00133333	0.001	0.00114286	0.0096	T	C	1/1:23:7:140,21,0	1/1:29:9:182,27,0	1/1:29:9:182,27,0	1/1:41:13:224,39,0	1/1:35:11:184,33,0	1/1:38:12:216,36,0	1/1:32:10:191,30,0	0/1:97:13:89,0,130	0/1:24:10:146,0,26	1/1:50:16:234,48,0	0/1:99:21:169,0,129	0/1:99:25:201,0,108	0/1:65:8:57,0,102	0/1:35:15:152,0,37	0/1:99:15:92,0,150	intron_variant
1	56092165	0.00133333	0.001	0.00114286	0.0133333	A	G	0/0:12:6:0,18,134	0/1:48:12:42,0,139	0/1:54:8:48,0,79	0/0:18:8:0,24,150	0/1:68:10:113,0,68	0/0:12:6:0,18,116	1/1:36:12:209,36,0	1/1:33:11:192,33,0	0/1:84:10:88,0,85	1/1:48:16:226,48,0	1/1:36:12:210,36,0	1/1:45:15:226,45,0	1/1:21:7:147,21,0	1/1:21:7:146,21,0	1/1:30:10:182,30,0	intron_variant
2	122874635	0.00133333	0.001	0.00114286	0.0133333	C	T	1/1:29:12:210,36,0	0/1:50:7:51,0,80	0/1:99:17:136,0,128	0/1:73:8:75,0,72	0/1:67:17:68,0,170	0/1:99:12:104,0,99	0/0:22:7:0,21,148	0/0:28:9:0,27,184	0/0:37:12:0,36,219	0/1:58:10:59,0,90	0/0:22:7:0,21,160	0/0:52:17:0,51,251	0/0:28:9:0,27,187	0/0:22:7:0,21,157	0/0:25:8:0,24,165	intron_variant
2	49079795	0.001	0.00133333	0.00114286	0.0096	T	C	0/1:99:15:120,0,124	0/1:31:12:34,0,132	0/1:99:14:115,0,104	1/1:12:7:153,21,0	0/1:99:19:142,0,141	0/0:39:12:0,36,204	0/0:54:17:0,51,241	0/0:60:19:0,57,253	0/0:30:9:0,27,177	0/0:51:16:0,48,226	0/0:48:15:0,45,229	0/0:87:28:0,84,255	0/0:36:11:0,33,187	0/0:30:9:0,27,184	0/0:27:8:0,24,156	intron_variant
2	27415696	0.0008	0.002	0.00114286	0.0117333	A	G	0/1:68:10:70,0,106	1/1:37:15:223,45,0	0/1:89:11:96,0,82	0/0:11:3:0,9,77	1/1:22:10:193,30,0	0/1:82:14:145,0,74	0/0:41:13:0,39,167	0/0:38:12:0,36,198	0/0:29:9:0,27,168	0/0:47:15:0,45,222	0/0:32:10:0,30,190	0/0:71:23:0,69,255	0/0:35:11:0,33,198	0/0:17:5:0,15,96	0/0:38:12:0,36,174	intergenic_variant
2	18875655	0.00133333	0.001	0.00114286	0.0144	A	G	0/0:36:12:0,36,210	0/0:39:13:0,39,211	0/0:27:9:0,27,174	0/0:42:14:0,42,208	0/0:42:14:0,42,224	0/0:33:11:0,33,189	1/1:36:14:194,42,0	1/1:21:9:181,27,0	1/1:51:19:251,57,0	0/1:99:17:106,0,150	0/1:71:9:71,0,100	0/1:99:19:123,0,165	0/0:48:16:0,48,247	0/1:65:9:90,0,59	0/0:36:12:0,36,209	synonymous_variant
14	2132052	0.001	0.00133333	0.00114286	0.0096	T	C	0/0:33:12:0,36,211	0/0:7:3:0,9,66	0/0:36:13:0,39,186	0/1:37:5:34,0,61	0/0:27:10:0,30,186	0/0:19:7:0,21,140	1/1:38:14:205,42,0	1/1:18:7:120,21,0	1/1:18:7:134,21,0	1/1:21:8:128,24,0	0/1:74:11:106,0,70	0/1:99:20:114,0,162	0/1:27:9:24,0,128	0/1:87:15:84,0,139	0/1:86:11:94,0,83	upstream_gene_variant
1	3069477	0.00133333	0.001	0.00114286	0.0133333	C	T	1/1:34:13:228,39,0	0/1:99:17:105,0,122	1/1:34:13:210,39,0	0/1:30:5:59,0,25	1/1:19:8:171,24,0	1/1:43:16:239,48,0	0/0:41:14:0,42,225	0/0:35:12:0,36,177	0/0:59:20:0,60,248	0/1:98:15:97,0,128	0/0:17:6:0,18,123	0/0:53:18:0,54,225	0/0:26:9:0,27,151	0/0:23:8:0,24,151	0/0:44:15:0,45,213	intergenic_variant
11	20133619	0.00133333	0.001	0.00114286	0.0144	C	T	0/1:59:9:53,0,104	0/1:98:13:95,0,101	0/1:65:12:59,0,120	0/1:30:9:24,0,122	0/1:99:19:120,0,168	0/1:99:21:153,0,133	1/1:45:15:226,45,0	0/0:45:17:0,51,231	1/1:18:6:117,18,0	0/0:39:15:0,45,242	1/1:27:9:171,27,0	1/1:57:19:251,57,0	1/1:39:13:210,39,0	1/1:30:10:147,30,0	1/1:48:16:232,48,0	intron_variant
1	164121886	0.002	0.0008	0.00114286	0.0149333	T	C	1/1:32:10:186,30,0	1/1:41:13:202,39,0	1/1:56:18:239,54,0	1/1:68:22:255,66,0	1/1:74:24:255,72,0	1/1:44:14:208,42,0	0/1:98:12:108,0,100	0/1:54:13:46,0,154	0/1:32:5:55,0,34	0/1:76:8:72,0,81	0/1:88:15:80,0,157	0/1:99:24:120,0,194	1/1:23:7:144,21,0	1/1:11:3:73,9,0	0/1:99:15:110,0,110	intergenic_variant
1	1671545	0.002	0.0008	0.00114286	0.0144	G	C	0/1:10:10:10,0,124	0/1:78:16:79,0,130	0/1:19:6:20,0,73	0/1:56:12:111,0,49	1/1:38:15:198,45,0	0/1:65:12:66,0,107	0/0:46:15:0,45,220	0/0:64:21:0,63,240	0/0:34:11:0,33,190	0/0:37:12:0,36,196	0/0:28:9:0,27,174	0/0:58:19:0,57,228	1/1:23:10:176,30,0	0/0:25:8:0,24,160	0/0:28:9:0,27,161	intron_variant
1	88580088	0.001	0.001	0.001	0.0133333	G	A	0/1:25:8:28,0,108	0/1:99:14:105,0,117	0/1:92:11:96,0,90	0/1:97:16:100,0,168	0/1:99:24:152,0,185	0/1:99:13:109,0,113	0/0:39:12:0,36,198	0/0:63:20:0,60,255	0/0:27:8:0,24,171	0/0:33:10:0,30,194	0/0:27:8:0,24,179	0/0:48:15:0,45,250	0/0:27:8:0,24,168	0/0:39:12:0,36,210	0/0:24:7:0,21,152	intron_variant
9	3278650	0.001	0.001	0.001	0.0149333	G	T	0/1:72:13:62,0,146	0/1:99:16:108,0,130	0/1:39:7:29,0,92	0/1:63:14:117,0,67	0/1:41:13:154,0,45	1/1:55:17:243,51,0	1/1:52:16:240,48,0	1/1:37:11:194,33,0	1/1:34:10:153,30,0	1/1:40:12:220,36,0	1/1:55:17:251,51,0	1/1:37:11:207,33,0	1/1:28:8:142,24,0	1/1:31:9:186,27,0	1/1:28:8:167,24,0	intron_variant
8	25965046	0.002	0.000666667	0.001	0.0133333	T	G	0/0:36:13:0,39,221	0/0:30:11:0,33,184	0/0:48:17:0,51,234	0/0:33:12:0,36,201	0/0:31:20:130,164,255	0/0:33:12:0,36,205	1/1:15:6:134,18,0	0/1:99:12:104,0,104	0/0:18:7:0,21,155	1/1:18:7:164,21,0	1/1:33:12:189,36,0	1/1:63:22:255,66,0	1/1:30:11:202,33,0	1/1:21:8:155,24,0	1/1:9:4:96,12,0	intron_variant
1	85070076	0.001	0.001	0.001	0.0149333	A	C	1/1:20:9:154,27,0	1/1:23:10:148,30,0	0/1:44:11:113,0,37	0/1:74:12:75,0,102	0/1:98:17:99,0,143	0/1:86:12:87,0,100	0/0:64:21:0,63,255	0/0:49:16:0,48,248	0/0:14:4:0,12,98	0/0:64:21:0,63,255	0/0:19:6:0,18,136	0/0:70:23:0,69,255	0/0:34:11:0,33,201	0/0:31:10:0,30,173	0/0:25:8:0,24,154	intron_variant
7	33715205	0.001	0.001	0.001	0.0149333	G	A	1/1:43:16:232,48,0	1/1:34:13:215,39,0	1/1:37:14:218,42,0	1/1:49:18:232,54,0	0/1:99:18:140,0,132	0/1:96:12:95,0,127	0/0:20:7:0,21,155	0/0:38:13:0,39,213	0/0:35:12:0,36,217	0/0:47:16:0,48,250	0/0:32:11:0,33,175	0/0:53:18:0,54,250	0/1:20:3:19,0,47	0/0:35:12:0,36,196	0/0:35:12:0,36,212	intergenic_variant
6	30876246	0.001	0.001	0.001	0.0117333	G	C	0/1:65:8:57,0,88	0/1:40:6:32,0,71	0/0:19:9:0,27,140	1/1:29:9:176,27,0	0/0:25:11:0,33,183	0/1:66:10:88,0,68	1/1:23:7:158,21,0	1/1:56:18:237,54,0	1/1:38:12:217,36,0	1/1:32:10:196,30,0	1/1:29:9:190,27,0	1/1:50:16:237,48,0	1/1:17:5:104,15,0	1/1:20:6:137,18,0	1/1:53:17:249,51,0	intergenic_variant
6	8975587	0.001	0.001	0.001	0.0117333	T	C	0/1:99:16:134,0,107	0/0:40:15:0,45,221	0/0:37:14:0,42,227	0/0:37:14:0,42,218	0/1:98:13:110,0,97	0/0:22:9:0,27,155	1/1:32:11:203,33,0	1/1:29:10:194,30,0	1/1:35:12:220,36,0	0/0:13:6:0,18,134	1/1:20:7:125,21,0	1/1:71:24:255,72,0	1/1:26:9:175,27,0	1/1:35:12:209,36,0	1/1:29:10:189,30,0	intron_variant
5	54460904	0.001	0.001	0.001	0.0144	G	C	1/1:23:10:165,30,0	1/1:40:16:224,48,0	0/1:79:11:81,0,95	1/1:11:6:126,18,0	0/1:12:12:13,0,117	0/0:23:7:0,21,138	0/0:46:15:0,45,213	0/0:34:11:0,33,186	0/0:17:5:0,15,115	0/0:28:9:0,27,164	0/0:34:11:0,33,182	0/0:79:26:0,78,241	0/0:34:11:0,33,143	0/0:28:9:0,27,162	0/0:43:14:0,42,207	intron_variant
4	51568350	0.000666667	0.002	0.001	0.0117333	G	T	0/0:25:10:0,30,198	1/1:20:7:152,21,0	0/0:19:8:0,24,158	1/1:12:4:98,12,0	0/0:46:17:0,51,255	0/0:49:18:0,54,255	1/1:20:7:134,21,0	1/1:23:8:152,24,0	1/1:26:9:123,27,0	1/1:35:12:218,36,0	1/1:23:8:156,24,0	0/1:99:18:160,0,104	0/1:53:11:124,0,52	1/1:23:8:158,24,0	0/1:71:9:73,0,71	intron_variant
1	5941307	0.001	0.001	0.001	0.0117333	C	T	0/1:53:8:55,0,57	0/1:40:14:122,0,44	1/1:34:10:183,30,0	0/1:57:8:47,0,79	0/1:37:9:94,0,41	0/1:61:9:67,0,65	1/1:55:17:244,51,0	1/1:28:8:161,24,0	1/1:22:6:135,18,0	1/1:43:13:217,39,0	1/1:19:5:117,15,0	1/1:49:15:231,45,0	1/1:16:4:96,12,0	1/1:13:3:81,9,0	1/1:16:4:97,12,0	intron_variant
2	145879688	0.001	0.001	0.001	0.0117333	G	A	0/1:99:13:110,0,102	0/1:62:12:63,0,130	0/1:78:10:109,0,71	1/1:35:14:216,42,0	0/0:40:13:0,39,199	1/1:38:15:241,45,0	0/0:37:12:0,36,210	0/0:34:11:0,33,170	0/0:25:8:0,24,160	0/0:25:8:0,24,143	0/0:25:8:0,24,162	0/1:48:15:49,0,165	0/0:40:13:0,39,218	0/0:25:8:0,24,168	0/0:14:4:0,12,94	intron_variant
2	64380416	0.002	0.000666667	0.001	0.0149333	A	G	1/1:29:11:199,33,0	1/1:50:18:244,54,0	1/1:23:9:178,27,0	1/1:26:10:191,30,0	1/1:35:13:225,39,0	1/1:26:10:193,30,0	0/1:77:13:75,0,137	0/0:34:12:0,36,215	0/0:28:10:0,30,182	0/1:92:11:90,0,99	0/0:28:10:0,30,188	0/0:40:14:0,42,233	0/0:34:12:0,36,198	0/0:37:13:0,39,222	0/0:37:13:0,39,210	intergenic_variant
2	49017890	0.002	0.000666667	0.001	0.0149333	A	G	1/1:29:12:203,36,0	1/1:29:12:213,36,0	0/1:99:21:146,0,146	1/1:32:13:203,39,0	0/1:99:21:119,0,179	0/1:45:11:46,0,143	0/0:28:9:0,27,153	0/0:37:12:0,36,207	0/0:40:13:0,39,208	0/0:43:14:0,42,206	0/0:31:10:0,30,201	0/0:70:23:0,69,255	0/0:49:16:0,48,239	0/0:31:10:0,30,192	0/0:37:12:0,36,210	intron_variant
2	45757783	0.002	0.000666667	0.001	0.0149333	T	C	0/0:17:6:0,18,116	0/0:50:17:0,51,231	0/0:23:8:0,24,158	0/0:26:9:0,27,168	0/0:47:16:0,48,244	0/0:26:9:0,27,165	0/1:99:13:103,0,97	1/1:46:17:237,51,0	1/1:28:11:180,33,0	0/1:89:21:171,0,84	0/1:35:10:34,0,121	0/1:98:23:144,0,93	1/1:31:12:184,36,0	0/1:98:13:97,0,111	0/1:99:20:133,0,151	intergenic_variant
19	4370061	0.000666667	0.002	0.001	0.0117333	G	A	1/1:12:7:151,21,0	0/1:78:11:81,0,104	0/0:36:11:0,33,175	0/1:4:7:6,0,117	0/1:66:12:135,0,57	0/1:30:6:33,0,77	0/0:33:10:0,30,191	0/0:36:11:0,33,175	0/0:27:8:0,24,161	0/0:51:16:0,48,242	0/0:45:14:0,42,226	0/0:60:19:0,57,246	0/0:18:5:0,15,114	0/0:24:7:0,21,153	0/0:27:8:0,24,154	intron_variant
19	2414373	0.002	0.000666667	0.001	0.0144	A	C	0/1:28:3:42,0,20	0/1:33:5:35,0,62	0/1:26:9:28,0,124	0/1:24:4:69,0,16	0/1:99:15:118,0,126	0/1:55:7:57,0,82	0/0:38:12:0,36,208	0/0:29:9:0,27,181	0/0:20:6:0,18,141	0/1:99:14:131,0,104	0/0:14:4:0,12,84	0/0:62:20:0,60,255	0/0:26:8:0,24,166	0/0:35:11:0,33,203	0/0:53:17:0,51,237	intergenic_variant
15	11952271	0.002	0.000666667	0.001	0.0149333	G	A	1/1:7:4:89,12,0	0/1:88:11:90,0,86	1/1:9:5:105,15,0	0/1:21:4:59,0,15	1/1:27:11:187,33,0	0/1:13:5:13,0,84	0/0:33:11:0,33,204	0/0:33:11:0,33,204	0/0:21:7:0,21,135	0/0:39:13:0,39,226	0/0:24:8:0,24,168	0/0:36:12:0,36,212	0/1:48:5:58,0,42	0/0:27:9:0,27,167	0/0:21:7:0,21,144	intergenic_variant
12	13390732	0.002	0.000666667	0.001	0.0144	T	C	1/1:34:14:214,42,0	0/1:99:17:121,0,135	0/1:99:19:110,0,129	0/1:31:7:33,0,104	0/1:99:16:150,0,115	0/1:82:11:105,0,74	0/0:29:9:0,27,188	0/0:47:15:0,45,222	0/0:29:9:0,27,178	0/0:41:13:0,39,222	0/0:26:8:0,24,168	0/0:44:14:0,42,232	0/0:26:8:0,24,167	0/0:23:7:0,21,148	0/0:23:7:0,21,130	intergenic_variant
1	191462736	0.001	0.001	0.001	0.0133333	C	A	0/0:28:10:0,30,202	0/0:22:8:0,24,154	0/0:49:17:0,51,252	0/0:22:8:0,24,168	0/0:55:19:0,57,255	0/0:28:10:0,30,187	1/1:62:22:255,66,0	1/1:38:14:222,42,0	1/1:26:10:199,30,0	1/1:44:16:241,48,0	0/1:99:16:140,0,98	0/1:99:26:175,0,165	1/1:23:9:183,27,0	0/1:75:9:73,0,101	0/1:58:7:56,0,85	intron_variant,non_coding_transcript_variant
1	191426569	0.002	0.000666667	0.001	0.0149333	G	C	1/1:48:17:213,51,0	1/1:24:9:145,27,0	1/1:42:15:205,45,0	1/1:42:15:209,45,0	1/1:75:26:255,78,0	1/1:21:8:146,24,0	0/0:39:14:0,42,230	0/0:24:9:0,27,180	0/0:33:13:0,36,209	0/1:85:16:82,0,144	0/0:33:12:0,36,210	0/1:67:20:64,0,185	0/0:21:8:0,24,155	0/0:33:12:0,36,199	0/1:73:13:129,0,70	intron_variant,non_coding_transcript_variant
1	182423954	0.001	0.001	0.001	0.0149333	G	A	0/1:8:6:12,0,101	0/1:4:6:6,0,89	0/1:83:14:87,0,119	0/1:33:8:37,0,76	0/1:68:15:72,0,124	0/0:17:4:0,12,93	0/0:43:13:0,39,218	0/0:55:17:0,51,255	0/0:37:11:0,33,205	0/0:31:9:0,27,178	0/0:28:8:0,24,160	0/0:91:29:0,87,255	0/0:8:9:0,3,131	0/0:31:9:0,27,185	0/0:49:15:0,45,228	intron_variant,non_coding_transcript_variant
1	178685342	0.001	0.001	0.001	0.0144	G	A	0/1:11:9:141,0,2	1/1:31:13:201,39,0	0/1:84:10:95,0,77	0/1:79:12:81,0,128	0/1:99:29:190,0,147	0/0:44:14:0,42,180	0/0:44:14:0,42,226	0/0:44:14:0,42,234	0/0:62:20:0,60,236	0/0:74:24:0,72,255	0/0:38:12:0,36,215	0/1:87:25:89,0,170	0/0:62:20:0,60,228	0/0:56:18:0,54,255	0/0:38:12:0,36,188	downstream_gene_variant
1	165638540	0.001	0.001	0.001	0.0133333	G	A	0/1:40:9:43,0,108	0/1:42:11:45,0,135	0/1:67:10:109,0,58	0/1:14:4:17,0,54	0/1:99:18:104,0,143	0/1:36:6:39,0,74	0/0:24:7:0,21,148	0/0:33:10:0,30,196	0/0:15:4:0,12,84	0/0:15:4:0,12,100	0/0:21:6:0,18,116	0/0:30:9:0,27,169	0/0:27:8:0,24,160	0/0:24:7:0,21,150	0/0:24:7:0,21,127	intergenic_variant
1	139121378	0.002	0.000666667	0.001	0.0149333	G	T	0/1:72:9:74,0,83	0/1:63:9:93,0,55	1/1:22:10:187,30,0	0/1:29:8:103,0,21	0/1:31:15:33,0,151	0/1:53:7:55,0,63	0/0:29:9:0,27,163	0/0:32:10:0,30,170	0/0:32:10:0,30,159	0/0:35:11:0,33,182	0/0:41:13:0,39,202	0/0:59:19:0,57,226	0/0:29:9:0,27,154	0/0:29:9:0,27,148	0/0:35:11:0,33,178	intron_variant
1	135997835	0.002	0.000666667	0.001	0.0144	A	T	1/1:19:7:126,21,0	1/1:46:16:220,48,0	1/1:37:13:214,39,0	1/1:13:5:112,15,0	1/1:46:16:224,48,0	1/1:19:7:146,21,0	0/1:99:19:140,0,155	0/1:91:10:90,0,93	0/1:38:12:34,0,157	0/0:20:8:0,24,159	0/0:38:14:0,42,225	0/1:50:22:190,0,48	0/0:35:13:0,39,215	0/0:11:5:0,15,123	0/1:42:8:38,0,115	intergenic_variant
1	121423763	0.002	0.000666667	0.001	0.0149333	T	G	0/1:63:15:172,0,56	1/1:47:18:239,54,0	1/1:17:8:157,24,0	0/1:37:6:83,0,30	0/1:99:18:154,0,112	0/1:46:11:144,0,39	0/0:73:24:0,72,255	0/0:43:14:0,42,224	0/0:34:11:0,33,199	0/0:34:11:0,33,193	0/0:40:13:0,39,214	0/0:85:28:0,84,255	0/0:43:14:0,42,193	0/0:37:12:0,36,204	0/0:34:11:0,33,181	upstream_gene_variant
1	106993341	0.002	0.000666667	0.001	0.0144	C	T	0/0:31:11:0,33,187	0/0:34:12:0,36,193	0/0:28:10:0,30,181	0/0:31:11:0,33,195	0/0:46:16:0,48,246	0/0:19:7:0,21,147	1/1:41:15:231,45,0	0/1:52:7:50,0,81	0/1:18:5:84,0,14	0/1:98:13:96,0,115	1/1:20:8:151,24,0	0/1:16:15:182,0,12	1/1:23:9:178,27,0	1/1:23:9:170,27,0	1/1:26:10:178,30,0	downstream_gene_variant
1	92081348	0.001	0.000666667	0.0008	0.0117333	T	C	0/0:17:6:0,18,121	0/0:26:9:0,27,165	0/0:29:10:0,30,181	0/0:20:7:0,21,140	0/0:20:7:0,21,129	0/0:17:6:0,18,121	0/0:17:6:0,18,127	0/1:11:3:10,0,46	1/1:19:8:139,24,0	0/1:53:11:52,0,119	0/1:27:7:26,0,90	0/1:78:16:122,0,73	1/1:46:17:217,51,0	0/1:22:4:56,0,17	1/1:16:7:132,21,0	intron_variant
1	89902605	0.002	0.0005	0.0008	0.0149333	G	C	0/0:24:10:0,30,145	0/0:36:14:0,42,185	0/1:62:10:108,0,62	0/0:18:8:0,24,152	0/1:99:27:193,0,132	0/1:81:12:75,0,99	1/1:42:14:229,42,0	1/1:42:14:218,42,0	1/1:36:12:208,36,0	1/1:36:12:211,36,0	1/1:5:6:126,109,106	1/1:54:18:239,54,0	1/1:27:9:161,27,0	1/1:21:8:147,25,4	1/1:27:9:174,27,0	intergenic_variant
9	23539175	0.001	0.000666667	0.0008	0.0144	C	T	0/1:25:3:45,0,17	0/1:99:17:145,0,92	1/1:14:7:141,21,0	1/1:6:4:92,12,0	1/1:31:13:219,39,0	0/0:14:4:0,12,93	0/0:32:10:0,30,185	0/0:14:4:0,12,98	0/0:23:7:0,21,153	0/0:20:6:0,18,122	0/0:38:12:0,36,198	0/0:65:21:0,63,253	0/0:29:9:0,27,174	0/0:29:9:0,27,184	0/0:20:6:0,18,129	downstream_gene_variant
9	23338347	0.000666667	0.001	0.0008	0.0117333	G	A	0/1:99:13:117,0,92	0/1:72:14:75,0,126	1/1:39:16:221,48,0	0/1:33:5:36,0,57	0/1:99:14:104,0,118	0/0:33:10:0,30,175	0/0:18:5:0,15,104	0/0:27:8:0,24,162	0/0:42:13:0,39,193	0/0:45:14:0,42,214	0/0:24:7:0,21,135	0/0:33:10:0,30,175	0/0:24:7:0,21,135	0/0:21:6:0,18,116	0/0:48:15:0,45,213	intron_variant
8	28971408	0.002	0.0005	0.0008	0.0149333	T	A	0/1:23:4:16,0,66	0/1:25:8:111,0,26	0/0:20:9:0,27,170	0/1:38:6:79,0,39	0/0:41:16:0,48,243	0/1:13:4:59,0,14	1/1:34:11:208,33,0	1/1:49:16:237,48,0	1/1:19:6:141,18,0	1/1:34:11:210,33,0	1/1:31:10:190,30,0	1/1:55:18:249,54,0	1/1:11:3:78,9,0	1/1:14:4:97,12,0	1/1:25:8:166,24,0	intergenic_variant
7	21920444	0.002	0.0005	0.0008	0.0149333	A	T	0/0:59:19:0,57,244	0/0:38:12:0,36,206	0/0:71:23:0,69,255	0/0:38:12:0,36,184	0/0:44:14:0,42,216	0/0:44:14:0,42,226	0/1:80:17:171,0,72	0/0:56:18:0,54,247	0/1:73:11:75,0,84	1/1:10:6:117,18,0	0/1:30:7:32,0,97	0/0:35:28:0,33,238	0/1:36:8:117,0,28	0/1:34:5:36,0,61	0/0:47:15:0,45,226	intron_variant
7	16532323	0.001	0.000666667	0.0008	0.0144	A	G	1/1:21:9:176,27,0	1/1:21:9:171,27,0	0/1:67:16:67,0,134	1/1:24:10:180,30,0	0/1:99:20:190,0,108	1/1:36:14:229,42,0	0/0:30:10:0,30,189	0/0:27:9:0,27,174	0/0:30:10:0,30,194	0/0:54:18:0,54,255	0/0:18:6:0,18,130	0/0:39:13:0,39,227	0/0:45:15:0,45,201	0/0:36:12:0,36,217	0/0:39:13:0,39,218	intergenic_variant
6	32726228	0.000666667	0.001	0.0008	0.0117333	A	G	1/1:26:9:159,27,0	1/1:38:13:210,39,0	1/1:26:9:173,27,0	1/1:11:4:96,12,0	1/1:23:8:156,24,0	0/1:46:10:118,0,45	0/0:19:8:0,24,168	0/1:98:13:121,0,97	0/0:13:6:0,18,138	0/1:85:12:121,0,84	0/1:78:9:73,0,98	0/1:55:14:50,0,152	0/1:76:13:110,0,75	0/1:12:5:87,0,10	0/1:91:11:100,0,90	intron_variant
6	30996160	0.000666667	0.001	0.0008	0.0096	A	G	0/1:29:5:46,0,34	0/1:47:11:36,0,127	1/1:35:10:145,30,0	0/1:38:5:27,0,63	1/1:20:5:106,15,0	0/1:27:3:17,0,37	1/1:29:8:143,24,0	1/1:47:14:191,42,0	1/1:23:6:115,18,0	1/1:56:17:145,51,0	1/1:59:18:192,54,0	1/1:65:20:197,60,0	1/1:41:12:160,36,0	1/1:50:15:219,45,0	1/1:56:17:196,51,0	intergenic_variant
6	11447137	0.000666667	0.001	0.0008	0.0133333	T	C	1/1:21:10:186,30,0	0/1:99:15:107,0,109	0/0:27:8:0,24,150	0/1:63:7:80,0,54	0/1:39:14:42,0,152	0/1:60:9:63,0,91	0/0:45:14:0,42,226	0/0:33:10:0,30,179	0/0:24:7:0,21,145	0/0:12:3:0,9,79	0/0:27:8:0,24,166	0/0:66:21:0,63,252	0/0:54:17:0,51,240	0/0:33:10:0,30,192	0/0:30:9:0,27,174	intron_variant
6	10955260	0.000666667	0.001	0.0008	0.0144	G	A	1/1:19:9:151,27,0	0/1:99:13:107,0,97	0/1:99:14:107,0,108	0/1:85:13:87,0,116	0/1:78:10:80,0,86	0/1:94:17:96,0,137	0/0:44:14:0,42,222	0/0:14:4:0,12,80	0/0:29:9:0,27,180	0/0:50:16:0,48,238	0/0:29:9:0,27,165	0/0:38:12:0,36,202	0/0:14:4:0,12,100	0/0:29:9:0,27,176	0/0:23:7:0,21,138	intergenic_variant
4	50522645	0.001	0.000666667	0.0008	0.0149333	C	G	1/1:35:12:203,36,0	1/1:59:20:255,60,0	1/1:62:21:251,63,0	0/1:68:12:63,0,133	1/1:44:15:219,45,0	1/1:41:14:224,42,0	0/1:57:7:52,0,86	0/1:17:4:68,0,16	1/1:32:11:204,33,0	0/1:51:10:119,0,50	0/0:19:8:0,24,152	0/1:92:12:87,0,114	0/0:22:9:0,27,172	0/0:19:8:0,24,153	0/1:26:9:114,0,25	intergenic_variant
4	32424625	0.000666667	0.001	0.0008	0.0117333	C	G	1/1:27:9:125,27,0	1/1:15:5:92,15,0	1/1:24:8:141,24,0	1/1:18:6:120,18,0	1/1:21:7:130,21,0	1/1:18:6:106,18,0	0/1:35:8:29,0,114	1/1:10:3:80,9,0	0/1:90:13:107,0,90	0/1:22:9:16,0,117	0/1:73:10:67,0,108	0/1:43:21:37,0,202	0/0:12:6:0,18,108	0/1:53:7:76,0,53	0/0:7:4:0,12,99	intron_variant
4	13919091	0.001	0.000666667	0.0008	0.0144	G	A	0/0:14:6:0,18,134	0/0:32:12:0,36,203	0/0:32:12:0,36,206	0/0:23:9:0,27,173	0/0:32:12:0,36,206	0/0:20:8:0,24,157	1/1:34:12:206,36,0	1/1:34:12:205,36,0	1/1:16:6:135,18,0	0/1:99:18:155,0,122	1/1:49:17:233,51,0	1/1:55:19:246,57,0	1/1:34:12:211,36,0	1/1:31:11:196,33,0	1/1:46:16:205,48,0	intergenic_variant
3	101168248	0.002	0.0005	0.0008	0.0149333	C	T	0/0:29:10:0,30,197	0/0:44:15:0,45,226	0/0:47:16:0,48,241	0/0:23:8:0,24,170	0/0:56:19:0,57,243	0/0:65:22:0,66,255	0/1:99:17:145,0,100	0/1:65:11:116,0,60	0/1:69:16:151,0,64	0/1:95:16:94,0,156	0/1:57:9:56,0,110	0/1:87:11:87,0,95	1/1:34:13:193,39,0	0/1:59:8:58,0,93	1/1:25:10:186,30,0	intergenic_variant
3	100584046	0.001	0.000666667	0.0008	0.0133333	G	A	0/1:83:12:122,0,77	0/1:64:12:64,0,123	0/1:79:14:79,0,131	1/1:30:12:209,36,0	0/1:99:18:165,0,106	1/1:48:18:244,54,0	0/0:27:9:0,27,180	0/0:33:11:0,33,188	0/0:24:8:0,24,157	1/1:42:16:241,48,0	0/0:27:9:0,27,165	0/0:57:19:0,57,249	0/0:45:15:0,45,209	0/0:33:11:0,33,180	0/0:36:12:0,36,203	intron_variant
3	64960873	0.001	0.000666667	0.0008	0.0144	G	A	0/1:23:9:25,0,110	0/1:99:15:122,0,102	0/1:99:16:119,0,123	0/1:67:8:69,0,73	0/1:43:12:45,0,149	0/1:91:13:111,0,83	0/0:26:8:0,24,160	0/0:26:8:0,24,166	0/0:35:11:0,33,196	0/1:99:14:109,0,119	0/0:23:7:0,21,152	0/0:38:12:0,36,217	0/0:26:8:0,24,163	0/0:29:9:0,27,182	0/0:41:13:0,39,205	intergenic_variant
3	56432831	0.001	0.000666667	0.0008	0.0117333	C	T	1/1:17:8:146,24,0	0/1:99:16:110,0,135	0/1:86:12:87,0,116	0/1:74:15:163,0,67	0/1:99:25:209,0,116	1/1:35:14:231,42,0	0/0:70:23:0,69,255	0/0:22:7:0,21,153	0/0:13:4:0,12,102	0/0:49:16:0,48,237	0/0:22:7:0,21,158	0/0:39:22:0,38,247	0/1:65:8:103,0,58	0/0:40:13:0,39,227	0/0:37:12:0,36,214	intron_variant
3	52139497	0.000666667	0.001	0.0008	0.0117333	A	G	1/1:28:10:184,30,0	1/1:37:13:214,39,0	0/1:71:11:116,0,69	1/1:40:14:226,42,0	1/1:49:17:241,51,0	1/1:22:8:170,24,0	0/1:85:13:142,0,83	0/0:44:16:0,48,249	0/1:99:15:144,0,100	0/1:64:14:60,0,153	0/0:32:12:0,36,217	0/1:90:27:86,0,208	0/1:55:9:112,0,53	0/0:35:13:0,39,216	0/1:99:13:108,0,104	intron_variant
3	51477812	0.000666667	0.001	0.0008	0.0117333	A	G	0/1:44:12:112,0,33	0/1:99:19:123,0,118	0/1:20:9:25,0,99	0/1:41:6:46,0,48	0/0:29:8:0,24,142	0/0:38:11:0,33,202	0/0:47:14:0,42,211	0/0:41:12:0,36,219	0/0:29:8:0,24,170	0/0:62:19:0,57,253	0/0:38:11:0,33,181	0/0:77:24:0,72,255	0/0:50:15:0,45,189	0/0:41:12:0,36,210	0/0:35:10:0,30,166	intron_variant
3	44039406	0.001	0.000666667	0.0008	0.0149333	C	T	0/1:44:6:59,0,48	0/1:66:11:101,0,70	1/1:31:9:164,27,0	0/1:44:5:39,0,50	0/1:77:16:151,0,81	0/1:61:9:51,0,103	1/1:55:17:240,51,0	1/1:52:16:240,48,0	1/1:28:8:165,24,0	1/1:37:11:198,33,0	1/1:28:8:162,24,0	1/1:40:12:211,36,0	1/1:46:14:224,42,0	1/1:43:13:214,39,0	1/1:58:18:247,54,0	intergenic_variant
3	43359773	0.002	0.0005	0.0008	0.0149333	T	C	0/0:50:16:0,48,233	0/0:26:8:0,24,164	0/0:41:13:0,39,212	0/0:41:13:0,39,214	0/0:56:18:0,54,247	0/0:59:19:0,57,240	0/1:99:20:162,0,135	1/1:25:11:210,33,0	0/1:33:9:129,0,25	0/0:29:9:0,27,174	0/1:61:10:63,0,109	0/1:70:12:72,0,123	0/0:35:11:0,33,190	0/1:35:6:37,0,87	0/0:50:16:0,48,240	intergenic_variant
3	39202275	0.000666667	0.001	0.0008	0.0096	A	T	0/1:99:19:172,0,100	0/1:95:15:98,0,139	1/1:12:7:150,21,0	0/1:68:12:137,0,59	0/1:99:23:145,0,153	0/0:39:12:0,36,206	0/0:33:10:0,30,188	0/0:24:7:0,21,110	0/0:60:19:0,57,228	0/0:33:10:0,30,173	0/0:30:9:0,27,161	0/0:72:23:0,69,255	0/0:21:6:0,18,130	0/0:42:13:0,39,218	0/0:33:10:0,30,183	intergenic_variant
3	35666576	0.000666667	0.001	0.0008	0.0133333	C	G	0/1:99:16:124,0,136	0/1:64:18:167,0,68	1/1:37:11:176,33,0	0/1:99:16:140,0,111	0/1:99:19:149,0,134	0/1:86:10:81,0,92	1/1:46:14:225,42,0	1/1:37:11:202,33,0	1/1:40:12:215,36,0	1/1:40:12:205,36,0	1/1:19:5:120,15,0	1/1:52:16:229,48,0	1/1:19:5:110,15,0	1/1:25:7:152,21,0	1/1:43:13:219,39,0	intron_variant
3	24125907	0.001	0.000666667	0.0008	0.0149333	C	T	0/1:99:22:180,0,112	1/1:25:11:200,33,0	0/0:56:18:0,54,241	0/1:40:11:125,0,32	1/1:70:26:255,78,0	0/1:73:8:76,0,74	0/0:38:12:0,36,188	0/0:38:12:0,36,203	0/0:44:14:0,42,223	0/0:41:13:0,39,200	0/0:20:6:0,18,126	0/0:89:29:0,87,255	0/0:17:5:0,15,105	0/0:53:17:0,51,247	0/0:41:13:0,39,207	intergenic_variant
3	17236821	0.001	0.000666667	0.0008	0.0133333	C	T	0/0:26:8:0,24,151	0/0:35:11:0,33,177	0/0:26:8:0,24,147	0/0:35:11:0,33,183	0/0:59:19:0,57,235	0/0:32:10:0,30,163	0/1:86:13:127,0,78	0/0:35:11:0,33,177	0/1:69:8:71,0,70	0/0:44:14:0,42,206	0/1:54:9:111,0,46	0/1:76:17:156,0,68	1/1:25:11:195,33,0	0/1:23:9:24,0,125	0/1:8:6:9,0,91	downstream_gene_variant
2	99742134	0.002	0.0005	0.0008	0.0149333	G	A	1/1:48:18:250,54,0	0/1:21:9:21,0,94	0/1:49:18:163,0,43	0/1:95:15:141,0,89	1/1:57:21:255,63,0	0/1:59:9:112,0,53	0/1:69:8:75,0,64	0/1:34:9:122,0,28	0/0:36:12:0,36,214	0/0:33:11:0,33,205	0/0:24:8:0,24,161	0/0:69:23:0,69,255	0/0:24:8:0,24,162	0/0:36:12:0,36,194	0/0:27:9:0,27,159	intergenic_variant
1	39748651	0.0005	0.002	0.0008	0.00693333	C	T	0/1:83:16:146,0,86	0/1:16:15:7,0,190	0/1:51:8:95,0,54	0/0:15:8:0,24,148	0/1:99:18:142,0,149	1/1:33:10:183,30,0	1/1:45:14:223,42,0	1/1:30:9:156,27,0	1/1:45:14:218,42,0	1/1:42:13:207,39,0	1/1:27:8:170,24,0	1/1:93:30:255,90,0	1/1:36:11:197,33,0	1/1:30:9:171,27,0	1/1:51:16:236,48,0	upstream_gene_variant
2	86095053	0.001	0.000666667	0.0008	0.0149333	G	A	0/0:34:12:0,36,193	0/0:31:11:0,33,186	0/0:55:19:0,57,255	0/0:22:8:0,24,157	0/0:43:15:0,45,241	0/0:16:6:0,18,135	0/1:99:18:141,0,143	1/1:35:13:221,39,0	1/1:29:11:204,33,0	1/1:32:12:209,36,0	0/1:45:12:43,0,137	0/1:56:14:160,0,52	1/1:23:9:179,27,0	0/1:91:12:89,0,123	0/1:59:6:60,0,59	upstream_gene_variant
2	48581877	0.002	0.0005	0.0008	0.0144	C	T	0/0:23:8:0,24,155	0/0:29:10:0,30,182	0/0:56:19:0,57,254	0/0:20:7:0,21,152	0/0:17:6:0,18,113	0/0:14:5:0,15,107	1/1:22:9:173,27,0	1/1:28:11:204,33,0	1/1:22:9:187,27,0	0/0:26:9:0,27,181	0/1:99:15:99,0,126	0/1:22:20:182,0,17	1/1:13:6:140,18,0	0/1:81:8:82,0,81	0/1:60:11:116,0,55	intron_variant
17	6888649	0.000666667	0.001	0.0008	0.0096	T	C	0/1:99:14:113,0,107	1/1:31:9:153,27,0	0/1:84:10:77,0,91	0/1:47:9:91,0,51	0/1:99:16:96,0,150	0/1:67:11:103,0,71	1/1:34:10:175,30,0	1/1:43:13:194,39,0	1/1:31:9:128,27,0	1/1:37:11:166,33,0	1/1:28:8:155,24,0	1/1:61:19:230,57,0	1/1:43:13:199,39,0	1/1:25:7:131,21,0	1/1:43:13:170,39,0	intron_variant
15	9511593	0.000666667	0.001	0.0008	0.0117333	T	C	1/1:34:13:227,39,0	1/1:28:11:180,33,0	1/1:34:13:223,39,0	0/0:26:9:0,27,150	1/1:64:23:255,69,0	1/1:25:10:191,30,0	0/0:41:14:0,42,227	0/1:73:13:72,0,120	0/1:34:6:33,0,78	0/0:41:14:0,42,219	0/0:20:7:0,21,143	0/0:77:26:0,78,255	0/0:23:8:0,24,166	0/0:17:6:0,18,121	0/0:44:15:0,45,221	intron_variant
14	12795726	0.0005	0.002	0.0008	0.0117333	T	C	0/1:47:8:54,0,86	0/0:34:16:0,27,201	0/1:99:14:108,0,106	0/1:42:7:49,0,75	0/0:49:14:0,42,226	0/0:40:11:0,33,197	0/0:55:16:0,48,245	0/0:31:8:0,24,171	0/0:25:6:0,18,139	0/0:55:16:0,48,240	0/0:31:8:0,24,164	0/0:34:9:0,27,160	0/0:40:11:0,33,192	0/0:37:10:0,30,188	0/0:52:15:0,45,231	intron_variant
14	3734948	0.001	0.000666667	0.0008	0.0144	T	C	0/0:22:8:0,24,172	0/0:28:10:0,30,190	0/0:31:11:0,33,195	0/0:37:13:0,39,214	0/0:61:21:0,63,255	0/0:28:10:0,30,169	1/1:35:13:198,39,0	1/1:38:14:205,42,0	1/1:44:16:207,48,0	0/1:82:16:80,0,162	0/1:93:11:93,0,94	0/1:58:16:147,0,54	1/1:35:13:195,39,0	0/1:64:10:62,0,106	1/1:41:15:208,45,0	intron_variant
12	14312942	0.001	0.000666667	0.0008	0.0144	C	A	0/0:24:8:0,24,162	0/0:24:8:0,24,161	0/0:33:11:0,33,191	0/0:30:10:0,30,185	0/0:48:16:0,48,240	0/0:27:9:0,27,164	0/1:99:16:105,0,111	0/1:83:12:83,0,119	1/1:33:13:198,39,0	0/1:96:11:112,0,90	0/1:87:11:92,0,83	0/1:24:18:176,0,18	0/1:77:13:77,0,126	0/1:88:10:88,0,97	0/1:28:11:145,0,22	intron_variant
12	11219368	0.002	0.0005	0.0008	0.0144	A	G	1/1:26:9:141,27,0	1/1:26:9:175,27,0	1/1:26:9:163,27,0	1/1:26:9:172,27,0	1/1:50:17:239,51,0	1/1:38:14:203,39,0	0/0:43:16:0,48,238	0/1:92:13:87,0,133	0/0:28:11:0,33,194	0/1:99:14:132,0,103	0/1:63:15:166,0,62	0/1:99:26:117,0,201	0/1:62:12:57,0,127	0/1:72:9:67,0,107	0/1:70:11:65,0,104	intergenic_variant
11	10125297	0.002	0.0005	0.0008	0.0133333	G	A	1/1:22:9:173,27,0	0/1:59:12:127,0,54	1/1:31:12:196,36,0	0/1:39:6:75,0,34	1/1:49:18:255,54,0	1/1:37:14:220,42,0	0/0:47:16:0,48,251	0/0:26:9:0,27,187	0/0:29:10:0,30,169	1/1:40:15:226,45,0	0/0:50:17:0,51,248	0/0:53:18:0,54,251	0/0:38:13:0,39,220	0/0:23:8:0,24,160	0/0:44:15:0,45,233	upstream_gene_variant
10	16256249	0.001	0.000666667	0.0008	0.0149333	A	G	1/1:19:8:169,24,0	1/1:28:11:184,33,0	0/1:72:12:132,0,67	1/1:19:8:160,24,0	1/1:37:14:197,42,0	1/1:25:10:189,30,0	0/0:47:16:0,48,218	0/0:50:17:0,51,217	0/0:26:9:0,27,169	0/0:32:11:0,33,205	0/0:32:11:0,33,200	0/0:83:28:0,84,255	0/0:35:12:0,36,198	0/0:23:8:0,24,168	0/0:35:12:0,36,197	intergenic_variant
10	6787330	0.002	0.0005	0.0008	0.0144	T	C	0/1:99:19:130,0,116	0/1:83:18:86,0,135	0/1:61:15:138,0,52	0/1:70:12:73,0,94	0/1:66:16:69,0,139	0/1:53:12:56,0,111	0/0:42:13:0,39,218	0/0:27:8:0,24,150	0/0:30:9:0,27,159	0/0:54:17:0,51,228	0/0:30:9:0,27,173	0/0:54:17:0,51,236	0/0:27:8:0,24,159	0/0:33:10:0,30,191	0/0:48:15:0,45,213	intron_variant
10	3996585	0.000666667	0.001	0.0008	0.0096	A	C	1/1:42:16:255,48,0	1/1:18:8:151,24,0	1/1:36:14:220,42,0	0/1:78:12:78,0,122	1/1:39:15:246,45,0	0/1:41:7:90,0,35	0/0:30:10:0,30,187	0/0:48:16:0,48,247	0/0:24:8:0,24,147	0/0:33:11:0,33,191	0/0:51:17:0,51,247	0/0:51:17:0,51,248	0/0:42:14:0,42,217	0/0:30:10:0,30,183	0/0:27:9:0,27,176	intron_variant
1	193035713	0.001	0.000666667	0.0008	0.0149333	C	T	1/1:26:11:193,33,0	1/1:32:13:215,39,0	1/1:32:13:217,39,0	0/1:54:9:112,0,47	0/1:99:19:133,0,146	0/1:71:8:76,0,67	0/0:52:17:0,51,241	0/0:40:13:0,39,215	0/0:28:9:0,27,164	0/0:22:7:0,21,148	0/0:46:15:0,45,231	0/0:67:22:0,66,255	0/0:37:12:0,36,204	0/0:31:10:0,30,176	0/0:34:11:0,33,200	intron_variant
1	189863211	0.000666667	0.001	0.0008	0.0149333	C	T	0/1:89:13:141,0,80	1/1:27:12:209,36,0	0/1:99:18:162,0,106	0/1:91:16:94,0,149	0/1:88:18:91,0,181	0/0:24:7:0,21,150	0/0:45:14:0,42,223	0/0:54:17:0,51,245	0/0:15:4:0,12,99	0/0:39:12:0,36,220	0/0:27:8:0,24,171	0/0:45:14:0,42,236	0/0:30:9:0,27,171	0/0:15:4:0,12,104	0/0:24:7:0,21,152	intergenic_variant
1	185015712	0.001	0.000666667	0.0008	0.0133333	T	A	1/1:9:6:132,18,0	0/1:99:16:133,0,93	0/1:49:8:52,0,85	0/1:25:4:54,0,16	0/1:74:19:77,0,187	0/0:30:9:0,27,177	0/0:36:11:0,33,190	0/0:45:14:0,42,222	0/0:30:9:0,27,165	0/0:27:8:0,24,145	0/0:30:9:0,27,167	0/0:57:18:0,54,238	0/0:12:3:0,9,79	0/0:21:6:0,18,107	0/0:33:10:0,30,185	intron_variant
1	184012741	0.001	0.000666667	0.0008	0.0144	A	C	0/0:30:11:0,33,209	0/0:30:11:0,33,190	0/0:42:15:0,45,234	0/1:83:11:97,0,80	0/0:57:20:0,60,255	0/0:36:13:0,39,215	0/1:72:13:123,0,69	1/1:42:15:239,45,0	1/1:21:8:146,24,0	0/1:82:14:79,0,145	1/1:27:10:159,30,0	0/1:99:20:167,0,119	1/1:42:15:221,45,0	1/1:12:5:90,15,0	0/1:79:9:85,0,76	intron_variant
1	177964972	0.001	0.000666667	0.0008	0.0117333	T	A	0/1:25:9:26,0,126	0/1:99:20:107,0,167	0/1:60:9:105,0,53	0/1:84:13:85,0,123	1/1:38:15:225,45,0	1/1:11:6:133,18,0	0/0:61:20:0,60,255	0/0:34:11:0,33,207	0/0:40:13:0,39,222	0/0:58:19:0,57,255	0/0:31:10:0,30,192	0/0:61:20:0,60,255	0/0:31:10:0,30,187	0/0:22:7:0,21,153	0/0:43:14:0,42,229	intergenic_variant
1	177770661	0.001	0.000666667	0.0008	0.0144	C	T	1/1:21:10:194,30,0	0/1:70:8:74,0,70	0/1:90:12:117,0,81	0/1:95:14:98,0,120	0/1:99:28:134,0,181	0/0:51:16:0,48,224	0/0:36:11:0,33,171	0/0:39:12:0,36,202	0/0:39:12:0,36,193	0/0:51:16:0,48,235	0/0:51:16:0,48,155	0/0:66:21:0,63,255	0/0:33:10:0,30,174	0/0:36:11:0,33,188	0/0:48:15:0,45,210	intron_variant
1	17255513	0.002	0.0005	0.0008	0.0149333	G	A	1/1:32:13:197,39,0	0/1:61:9:106,0,54	0/1:72:17:73,0,175	0/1:73:10:104,0,66	1/1:56:21:233,63,0	1/1:9:13:180,15,0	0/0:34:11:0,33,197	0/0:31:10:0,30,190	0/0:25:8:0,24,157	0/0:40:13:0,39,189	0/0:31:10:0,30,199	0/0:64:21:0,63,233	0/0:16:5:0,15,113	0/0:16:5:0,15,117	0/0:13:4:0,12,100	intron_variant
1	156281795	0.002	0.0005	0.0008	0.0149333	A	G	0/1:47:6:49,0,59	1/1:40:16:213,48,0	0/1:79:12:83,0,77	0/1:45:12:47,0,117	0/1:79:16:81,0,158	0/1:73:12:75,0,114	0/0:53:17:0,51,245	0/0:32:10:0,30,181	0/0:47:15:0,45,221	0/0:47:15:0,45,228	0/0:26:8:0,24,157	0/0:74:24:0,72,255	0/0:35:11:0,33,188	0/0:29:9:0,27,178	0/0:29:9:0,27,169	upstream_gene_variant
1	155597149	0.001	0.000666667	0.0008	0.0133333	C	G	0/0:32:11:0,33,188	0/0:35:12:0,36,191	0/0:50:17:0,51,226	0/0:29:10:0,30,150	0/0:53:18:0,54,217	0/0:32:11:0,33,161	0/1:72:19:71,0,151	0/1:74:11:97,0,69	1/1:43:16:192,48,0	0/1:30:7:29,0,95	0/1:60:10:59,0,104	0/1:68:26:161,0,63	1/1:13:6:121,18,0	0/1:56:9:55,0,87	0/1:41:10:108,0,36	intergenic_variant
1	148022319	0.000666667	0.001	0.0008	0.0117333	T	C	0/1:51:9:105,0,42	1/1:9:6:128,18,0	0/1:86:11:89,0,101	0/1:63:12:66,0,128	0/0:78:25:0,75,255	0/1:99:12:111,0,99	0/0:45:14:0,42,223	0/0:30:9:0,27,181	0/0:42:13:0,39,201	0/0:27:8:0,24,170	0/0:36:11:0,33,204	0/0:63:20:0,60,255	0/0:36:11:0,33,207	0/0:39:12:0,36,214	0/0:48:15:0,45,229	downstream_gene_variant
1	146104258	0.001	0.000666667	0.0008	0.0149333	G	T	1/1:39:14:226,42,0	1/1:45:16:211,48,0	0/1:48:19:45,0,195	1/1:33:12:220,36,0	1/1:42:15:242,45,0	1/1:54:19:255,57,0	0/0:57:20:0,60,255	0/0:30:11:0,33,194	0/0:33:12:0,36,217	0/1:99:15:114,0,117	0/1:34:8:117,0,31	0/1:66:19:63,0,184	0/0:18:7:0,21,152	0/1:55:9:110,0,52	0/0:30:11:0,33,190	intergenic_variant
1	121297894	0.000666667	0.001	0.0008	0.0133333	A	G	0/1:89:15:137,0,81	1/1:61:23:255,69,0	1/1:37:15:214,45,0	0/0:17:5:0,15,110	0/1:78:21:80,0,197	0/1:99:21:134,0,165	0/0:53:17:0,51,255	0/0:44:14:0,42,212	0/0:29:9:0,27,187	0/0:41:13:0,39,215	0/0:41:13:0,39,222	0/0:80:26:0,78,255	0/0:29:9:0,27,176	0/0:23:7:0,21,157	0/0:41:13:0,39,225	intron_variant
9	23799426	0.002	0.0004	0.000666667	0.0149333	T	C	0/1:74:11:114,0,68	0/1:97:20:97,0,162	1/1:7:4:94,12,0	0/1:53:6:53,0,59	0/1:72:8:74,0,72	1/1:33:13:201,39,0	0/0:15:5:0,15,117	0/0:24:8:0,24,162	0/0:33:11:0,33,186	0/0:45:15:0,45,232	0/1:48:7:48,0,65	0/0:23:17:0,23,223	0/0:33:11:0,33,195	0/1:93:15:93,0,126	0/0:27:9:0,27,169	intergenic_variant
9	3057758	0.001	0.0005	0.000666667	0.0133333	C	T	0/0:34:12:0,36,220	0/0:37:13:0,39,220	0/0:34:12:0,36,214	0/0:25:9:0,27,156	0/0:76:26:0,78,255	0/0:40:14:0,42,229	1/1:47:17:235,51,0	1/1:47:17:225,51,0	0/1:60:9:100,0,56	1/1:38:14:223,42,0	1/1:29:11:195,33,0	0/1:98:16:96,0,150	0/1:46:5:60,0,42	1/1:23:9:174,27,0	0/0:19:7:0,21,156	intergenic_variant
7	25998249	0.001	0.0005	0.000666667	0.0149333	A	T	0/1:54:14:57,0,162	0/1:99:13:114,0,93	0/1:83:12:86,0,105	0/1:99:16:128,0,101	0/1:79:14:137,0,70	0/1:75:12:78,0,103	0/0:30:9:0,27,180	0/0:48:15:0,45,240	0/0:12:3:0,9,82	0/0:36:11:0,33,203	0/0:39:12:0,36,199	0/0:45:14:0,42,235	0/0:27:8:0,24,163	0/0:21:6:0,18,136	0/0:51:16:0,48,219	intron_variant
7	11878049	0.002	0.0004	0.000666667	0.0149333	G	A	0/0:37:12:0,36,194	0/0:43:14:0,42,215	0/0:31:10:0,30,162	0/0:31:10:0,30,179	0/0:52:17:0,51,238	0/0:49:16:0,48,214	0/1:72:11:111,0,65	0/0:31:10:0,30,181	1/1:17:8:166,24,0	0/0:37:12:0,36,207	0/0:28:9:0,27,175	0/1:99:31:189,0,152	1/1:20:9:177,27,0	0/0:49:16:0,48,232	1/1:50:19:254,57,0	intron_variant
7	10282364	0.001	0.0005	0.000666667	0.0144	A	C	0/0:40:14:0,42,215	0/0:40:14:0,42,220	0/0:58:20:0,60,251	0/1:55:9:53,0,113	0/0:52:18:0,54,247	0/0:52:18:0,54,238	0/1:99:16:124,0,134	0/1:99:15:109,0,132	0/0:22:8:0,24,167	0/1:97:12:103,0,93	1/1:35:13:222,39,0	0/1:99:16:151,0,97	1/1:35:13:202,39,0	1/1:8:4:91,12,0	1/1:50:18:237,54,0	intron_variant
7	836239	0.002	0.0004	0.000666667	0.0149333	C	T	0/0:34:11:0,33,203	0/0:37:12:0,36,208	0/0:52:17:0,51,245	0/0:37:12:0,36,208	0/0:70:23:0,69,255	0/0:46:15:0,45,241	0/1:93:12:95,0,101	0/0:43:14:0,42,232	0/1:51:14:52,0,166	0/0:37:12:0,36,221	0/1:29:7:30,0,105	0/1:28:21:29,0,192	1/1:26:11:179,33,0	0/1:99:11:103,0,98	0/1:14:4:15,0,56	intron_variant
6	20400190	0.000666667	0.000666667	0.000666667	0.0133333	C	T	0/0:36:14:0,42,214	0/0:27:11:0,33,194	0/0:45:17:0,51,238	0/1:47:14:41,0,148	0/0:27:11:0,33,203	1/1:12:12:176,12,0	1/1:39:13:226,39,0	0/1:99:13:100,0,121	1/1:18:6:137,18,0	1/1:33:11:195,33,0	1/1:33:11:200,33,0	1/1:72:24:255,72,0	1/1:30:10:182,30,0	1/1:15:5:122,15,0	1/1:19:15:213,19,0	upstream_gene_variant
6	17875440	0.002	0.0004	0.000666667	0.0144	C	T	0/1:37:6:37,0,79	0/1:35:8:102,0,29	1/1:7:4:92,12,0	1/1:12:6:120,18,0	1/1:27:11:186,33,0	1/1:21:9:168,27,0	0/0:33:11:0,33,203	0/0:27:9:0,27,179	0/0:30:10:0,30,193	0/0:33:11:0,33,191	0/0:21:7:0,21,140	0/0:30:10:0,30,191	0/0:24:8:0,24,166	0/0:30:10:0,30,181	0/0:30:10:0,30,189	intergenic_variant
6	14454688	0.000666667	0.000666667	0.000666667	0.0144	T	C	0/0:32:12:0,36,220	0/0:11:5:0,15,117	0/0:38:14:0,42,224	0/1:99:16:113,0,132	0/0:44:16:0,48,245	0/0:47:17:0,51,241	1/1:43:15:212,45,0	1/1:52:18:214,54,0	1/1:34:12:156,36,0	0/1:38:9:34,0,100	1/1:22:8:152,24,0	1/1:64:22:223,66,0	1/1:34:12:173,36,0	1/1:28:10:165,30,0	0/1:61:14:57,0,147	intergenic_variant
6	1528280	0.0005	0.001	0.000666667	0.0096	A	T	1/1:17:9:170,27,0	0/0:37:11:0,33,196	0/1:95:14:99,0,129	0/1:52:11:128,0,42	0/0:58:18:0,54,239	0/1:99:15:108,0,127	0/0:49:15:0,45,227	0/0:16:4:0,12,90	0/0:19:5:0,15,115	0/0:43:13:0,39,216	0/0:40:12:0,36,206	0/0:58:18:0,54,252	0/0:25:7:0,21,145	0/0:28:8:0,24,162	0/0:37:11:0,33,200	intergenic_variant
5	52454424	0.001	0.0005	0.000666667	0.0144	G	A	0/0:37:13:0,39,217	0/0:46:16:0,48,227	0/0:37:13:0,39,211	0/0:19:7:0,21,145	0/0:55:19:0,57,255	0/0:11:4:0,12,102	0/0:28:10:0,30,192	0/1:71:12:140,0,67	1/1:17:7:154,21,0	1/1:32:12:204,36,0	1/1:32:12:194,36,0	0/1:99:16:111,0,147	0/1:59:10:57,0,103	1/1:26:10:183,30,0	1/1:50:18:212,54,0	downstream_gene_variant
4	79003379	0.001	0.0005	0.000666667	0.0133333	T	C	0/1:28:15:161,0,29	0/1:19:10:115,0,20	0/1:69:13:62,0,140	0/1:96:17:128,0,97	0/1:99:21:104,0,173	0/0:29:12:0,36,206	1/1:43:14:203,42,0	1/1:34:11:172,33,0	1/1:31:10:158,30,0	1/1:40:13:192,39,0	1/1:31:10:176,30,0	1/1:64:21:238,63,0	1/1:34:11:173,33,0	1/1:34:11:189,33,0	0/1:68:9:84,0,69	intron_variant
4	65511966	0.001	0.0005	0.000666667	0.0149333	T	C	0/0:47:16:0,48,247	0/0:26:9:0,27,185	0/0:35:12:0,36,212	0/0:26:9:0,27,148	0/0:56:19:0,57,249	0/0:14:5:0,15,111	1/1:49:18:200,54,0	1/1:34:13:219,39,0	0/1:98:11:105,0,93	0/0:44:15:0,45,219	0/1:66:13:129,0,61	0/1:99:28:196,0,103	0/1:39:7:93,0,34	0/1:99:12:107,0,104	1/1:37:14:227,42,0	splice_region_variant,intron_variant
4	63292462	0.000666667	0.000666667	0.000666667	0.0117333	G	A	0/1:99:16:130,0,94	0/1:85:11:99,0,78	0/0:61:20:0,60,241	1/1:20:9:179,27,0	1/1:44:17:226,51,0	1/1:20:9:162,27,0	0/0:58:19:0,57,220	0/0:28:9:0,27,170	0/0:28:9:0,27,163	0/0:40:13:0,39,180	0/0:37:12:0,36,150	0/0:99:39:0,117,255	0/0:34:11:0,33,185	0/0:37:12:0,36,197	0/0:19:6:0,18,120	intergenic_variant
4	36194097	0.001	0.0005	0.000666667	0.0144	A	G	0/0:58:21:0,63,255	0/0:46:17:0,51,222	0/1:45:12:40,0,147	0/1:45:9:95,0,44	0/1:83:12:78,0,116	0/0:19:8:0,24,147	1/1:59:20:255,60,0	1/1:41:14:230,42,0	1/1:32:11:199,33,0	0/0:28:11:0,33,197	1/1:32:11:187,33,0	1/1:59:20:250,60,0	1/1:23:8:163,24,0	1/1:14:5:94,15,0	1/1:35:12:205,36,0	intron_variant
4	23532842	0.001	0.0005	0.000666667	0.0144	C	T	0/0:26:9:0,27,168	0/0:29:10:0,30,177	0/0:29:10:0,30,187	0/0:17:6:0,18,124	1/1:61:22:255,66,0	0/0:29:10:0,30,179	0/1:94:10:94,0,96	1/1:22:9:182,27,0	0/1:73:8:73,0,76	0/0:44:15:0,45,232	0/1:70:12:69,0,116	0/1:99:20:139,0,164	0/1:15:13:14,0,147	0/1:75:10:74,0,116	0/1:75:10:88,0,70	upstream_gene_variant
4	8676109	0.001	0.0005	0.000666667	0.0144	G	A	0/0:20:7:0,21,154	0/0:38:13:0,39,219	0/0:47:16:0,48,236	0/0:15:5:0,15,99	0/0:35:12:0,36,217	0/0:23:8:0,24,144	1/1:52:19:249,57,0	0/0:29:10:0,30,194	0/1:99:13:104,0,122	0/1:99:16:117,0,148	1/1:25:10:193,30,0	0/1:99:27:167,0,173	0/1:58:10:57,0,104	1/1:13:6:133,18,0	0/1:40:14:39,0,178	upstream_gene_variant
4	6206693	0.001	0.0005	0.000666667	0.0149333	G	T	0/0:35:14:0,42,198	0/0:23:10:0,30,165	0/1:84:14:126,0,85	0/0:38:15:0,45,173	0/1:99:21:166,0,112	0/1:76:16:69,0,132	1/1:55:18:250,54,0	1/1:25:8:168,24,0	1/1:37:12:199,36,0	1/1:28:9:176,27,0	1/1:19:6:140,18,0	1/1:58:19:247,57,0	1/1:22:7:146,21,0	1/1:31:10:198,30,0	1/1:43:14:232,42,0	intergenic_variant
1	59453575	0.002	0.0004	0.000666667	0.0149333	A	G	0/0:49:16:0,48,181	0/0:52:17:0,51,234	0/0:31:10:0,30,180	0/0:28:9:0,27,170	0/0:55:18:0,54,240	0/0:43:14:0,42,219	0/1:56:13:57,0,146	0/1:35:5:36,0,65	0/1:53:13:54,0,132	0/1:36:6:37,0,72	0/1:36:8:103,0,29	0/1:69:14:70,0,140	0/1:57:11:58,0,123	0/1:42:9:43,0,109	0/1:28:6:29,0,81	intron_variant
3	96585157	0.000666667	0.000666667	0.000666667	0.0144	G	A	0/1:52:12:138,0,43	0/1:99:17:124,0,141	0/0:33:10:0,30,165	0/1:59:9:62,0,88	0/1:99:20:165,0,140	1/1:21:10:182,30,0	0/0:42:13:0,39,217	0/0:54:17:0,51,251	0/0:30:9:0,27,177	0/0:63:20:0,60,252	0/0:21:6:0,18,141	0/0:51:16:0,48,233	0/0:33:10:0,30,182	0/0:45:14:0,42,229	0/0:39:12:0,36,213	intron_variant
3	56502535	0.000666667	0.000666667	0.000666667	0.0117333	A	T	0/1:99:13:103,0,123	0/1:63:10:66,0,103	1/1:30:13:212,39,0	0/1:39:8:114,0,30	0/1:99:18:122,0,153	0/0:24:7:0,21,155	0/0:30:9:0,27,185	0/0:39:12:0,36,206	0/0:27:8:0,24,167	0/0:57:18:0,54,255	0/0:12:3:0,9,78	0/0:60:19:0,57,232	0/0:18:5:0,15,111	0/0:27:8:0,24,158	0/0:33:10:0,30,196	intergenic_variant
3	30454108	0.001	0.0005	0.000666667	0.0144	T	C	0/1:51:9:45,0,98	0/0:33:13:0,39,215	0/0:21:9:0,27,121	0/1:47:8:41,0,93	0/0:54:20:0,60,255	0/1:42:5:36,0,68	1/1:33:11:157,33,0	1/1:33:11:168,33,0	1/1:18:6:114,18,0	0/1:39:8:33,0,76	1/1:36:12:178,36,0	0/1:4:9:125,0,2	1/1:24:8:141,24,0	1/1:24:8:127,24,0	1/1:27:9:135,27,0	intron_variant
3	26926733	0.000666667	0.000666667	0.000666667	0.0144	A	G	0/1:71:12:74,0,116	1/1:27:12:186,36,0	0/1:56:11:120,0,47	0/1:35:4:38,0,39	0/0:48:15:0,45,237	0/1:56:7:60,0,53	0/0:42:13:0,39,218	0/0:33:10:0,30,186	0/0:42:13:0,39,228	0/0:27:8:0,24,168	0/0:21:6:0,18,130	0/0:54:17:0,51,250	0/0:39:12:0,36,209	0/0:27:8:0,24,153	0/0:45:14:0,42,219	intergenic_variant
26	1579464	0.000666667	0.000666667	0.000666667	0.0144	A	G	0/0:26:9:0,27,174	0/0:56:19:0,57,251	0/0:32:11:0,33,134	0/0:26:9:0,27,167	0/0:53:18:0,54,250	0/0:26:9:0,27,172	1/1:28:11:190,33,0	1/1:40:15:227,45,0	1/1:37:14:180,42,0	0/1:96:25:185,0,91	0/1:94:12:94,0,98	0/1:99:22:150,0,126	0/0:47:16:0,48,237	0/1:62:7:69,0,58	0/1:61:11:60,0,121	downstream_gene_variant
20	3431905	0.000666667	0.000666667	0.000666667	0.0144	C	T	1/1:56:20:255,60,0	0/1:72:9:70,0,87	1/1:38:14:227,42,0	1/1:44:16:252,48,0	1/1:47:17:255,51,0	1/1:20:8:175,24,0	0/1:99:13:120,0,116	0/0:28:10:0,30,171	0/0:28:10:0,30,200	0/1:97:11:109,0,93	0/0:37:13:0,39,213	0/0:37:13:0,39,222	0/0:22:8:0,24,155	0/0:34:12:0,36,217	0/0:25:9:0,27,120	downstream_gene_variant
20	2195787	0.002	0.0004	0.000666667	0.0149333	C	T	0/0:24:8:0,24,158	0/0:57:19:0,57,231	0/0:24:8:0,24,152	0/0:36:12:0,36,184	0/0:57:19:0,57,237	0/0:27:9:0,27,157	0/1:52:6:53,0,54	0/1:54:7:62,0,49	1/1:15:7:148,21,0	0/1:93:12:94,0,96	0/1:34:8:34,0,79	0/1:99:25:152,0,140	1/1:18:8:164,24,0	0/1:32:8:32,0,107	0/0:21:7:0,21,134	downstream_gene_variant
2	148438587	0.001	0.0005	0.000666667	0.0144	C	T	0/1:38:6:72,0,32	0/1:75:10:104,0,69	1/1:21:9:176,27,0	1/1:21:9:178,27,0	0/1:99:18:142,0,120	1/1:12:11:165,18,0	0/0:42:14:0,42,231	0/0:15:5:0,15,114	0/0:12:4:0,12,101	0/0:33:11:0,33,189	0/0:21:7:0,21,140	0/0:11:13:0,11,186	0/0:24:8:0,24,159	0/0:12:4:0,12,89	0/1:8:6:7,0,102	intergenic_variant
2	85196090	0.001	0.0005	0.000666667	0.0144	G	A	1/1:49:18:236,54,0	1/1:34:13:210,39,0	1/1:46:17:231,51,0	0/1:61:12:60,0,119	1/1:61:22:255,66,0	0/1:82:12:81,0,127	0/0:32:11:0,33,207	0/0:23:8:0,24,159	0/0:23:8:0,24,159	0/0:47:16:0,48,248	0/0:26:9:0,27,167	0/1:99:29:114,0,203	0/1:43:6:77,0,38	0/0:17:6:0,18,140	0/0:35:12:0,36,207	intron_variant
1	36850394	0.001	0.0005	0.000666667	0.0149333	G	T	0/0:36:15:0,45,235	0/1:89:11:101,0,92	0/1:36:13:152,0,39	0/1:99:20:155,0,130	0/1:99:28:179,0,177	1/1:36:11:199,33,0	1/1:39:12:201,36,0	1/1:42:13:228,39,0	1/1:57:18:250,54,0	1/1:30:9:169,27,0	1/1:60:19:238,57,0	1/1:69:22:255,66,0	1/1:36:11:173,33,0	1/1:36:11:174,33,0	1/1:48:15:225,45,0	intron_variant
1	36751195	0.001	0.0005	0.000666667	0.0149333	A	G	1/1:18:9:158,27,0	0/1:99:15:114,0,127	0/1:99:19:105,0,178	0/1:94:14:97,0,120	0/1:99:21:148,0,160	0/0:33:10:0,30,184	0/0:24:7:0,21,150	0/0:33:10:0,30,179	0/0:30:9:0,27,174	0/0:54:17:0,51,248	0/0:36:11:0,33,181	0/0:90:29:0,87,255	0/0:39:12:0,36,200	0/0:51:16:0,48,248	0/0:36:11:0,33,197	intron_variant
1	36184558	0.002	0.0004	0.000666667	0.0149333	T	C	0/0:23:8:0,24,164	0/0:32:11:0,33,177	0/0:50:17:0,51,235	0/0:35:12:0,36,212	0/0:80:27:0,81,255	0/0:53:18:0,54,247	0/0:20:7:0,21,145	0/0:32:11:0,33,203	0/0:38:13:0,39,216	1/1:40:15:241,45,0	1/1:28:11:195,33,0	1/1:61:22:255,66,0	1/1:11:5:119,15,0	1/1:11:5:123,15,0	1/1:34:13:194,39,0	intergenic_variant
2	49654559	0.002	0.0004	0.000666667	0.0149333	C	T	0/0:50:17:0,51,229	0/0:32:11:0,33,191	0/0:41:14:0,42,196	0/0:44:15:0,45,215	0/0:44:15:0,45,201	0/0:53:18:0,54,236	1/1:40:15:239,45,0	0/1:99:18:160,0,102	1/1:37:14:213,42,0	0/0:35:12:0,36,196	0/1:88:12:87,0,107	1/1:18:15:209,23,0	1/1:16:7:155,21,0	0/1:99:18:126,0,129	0/1:38:15:158,0,33	intron_variant
2	39196478	0.000666667	0.000666667	0.000666667	0.0117333	C	T	0/1:79:11:83,0,114	0/1:83:9:104,0,73	0/1:96:15:139,0,86	0/1:36:13:40,0,144	0/1:88:14:147,0,78	0/0:52:16:0,48,248	0/0:34:10:0,30,200	0/0:46:14:0,42,234	0/0:31:9:0,27,183	0/0:37:11:0,33,159	0/0:31:9:0,27,174	0/0:73:23:0,69,255	0/0:37:11:0,33,204	0/0:37:11:0,33,216	0/0:43:13:0,39,212	intergenic_variant
2	38197774	0.002	0.0004	0.000666667	0.0133333	A	G	1/1:17:8:157,24,0	1/1:9:5:123,15,0	0/1:67:13:152,0,60	0/1:66:13:150,0,59	1/1:59:22:254,66,0	0/1:81:16:82,0,132	0/0:64:21:0,63,250	0/0:52:17:0,51,252	0/0:37:12:0,36,212	0/0:46:15:0,45,234	0/0:19:6:0,18,136	0/0:70:23:0,69,255	0/0:37:12:0,36,217	0/0:28:9:0,27,182	0/0:46:15:0,45,222	intron_variant,non_coding_transcript_variant
2	23764696	0.0005	0.001	0.000666667	0.0144	T	C	0/1:65:10:95,0,70	0/1:88:16:118,0,93	0/1:81:11:70,0,101	0/1:83:11:72,0,97	1/1:53:16:217,48,0	1/1:32:9:156,27,0	1/1:50:15:148,45,0	1/1:32:9:144,27,0	1/1:50:15:213,45,0	1/1:32:9:160,27,0	1/1:32:9:143,27,0	1/1:59:18:215,54,0	1/1:35:10:153,30,0	1/1:41:12:178,36,0	1/1:35:10:136,30,0	intron_variant
2	7523588	0.001	0.0005	0.000666667	0.0149333	G	C	1/1:21:9:160,27,0	1/1:39:15:230,45,0	1/1:36:14:223,42,0	0/1:39:5:39,0,61	0/1:88:12:124,0,82	1/1:30:12:218,36,0	0/0:51:17:0,51,232	0/0:42:14:0,42,230	0/0:36:12:0,36,201	0/0:33:11:0,33,203	0/0:27:9:0,27,176	0/0:45:15:0,45,227	0/0:45:15:0,45,226	0/0:30:10:0,30,189	0/0:57:19:0,57,251	intron_variant
2	6515094	0.000666667	0.000666667	0.000666667	0.0096	T	A	1/1:35:14:221,42,0	1/1:29:12:210,36,0	0/1:99:12:119,0,96	0/0:49:16:0,48,240	0/1:99:20:155,0,137	1/1:29:12:213,36,0	0/0:34:11:0,33,196	0/0:46:15:0,45,241	0/0:40:13:0,39,224	0/0:52:17:0,51,228	0/0:22:7:0,21,156	0/0:55:18:0,54,248	0/0:31:10:0,30,200	0/0:31:10:0,30,195	0/0:28:9:0,27,180	intergenic_variant
19	887817	0.001	0.0005	0.000666667	0.0149333	C	A	1/1:14:6:134,18,0	0/1:19:13:161,0,15	1/1:26:10:175,30,0	0/1:70:12:134,0,66	1/1:38:14:211,42,0	1/1:26:10:194,30,0	0/0:55:19:0,57,249	0/0:25:9:0,27,183	0/0:40:14:0,42,234	1/1:23:9:183,27,0	0/0:25:9:0,27,127	0/0:49:17:0,51,240	0/1:75:11:127,0,71	0/0:11:4:0,12,98	0/0:22:8:0,24,154	intron_variant
18	7757992	0.000666667	0.000666667	0.000666667	0.0117333	A	G	1/1:13:5:105,15,0	0/1:66:13:63,0,124	1/1:45:16:207,48,0	1/1:10:4:77,12,0	1/1:54:19:237,57,0	1/1:27:10:170,30,0	0/0:36:13:0,39,221	0/0:42:15:0,45,189	0/1:90:14:110,0,87	0/0:39:14:0,42,222	0/1:32:7:29,0,97	0/1:12:19:8,0,195	0/0:21:8:0,24,160	0/1:63:7:74,0,61	0/1:53:7:68,0,50	intergenic_variant
15	6427143	0.001	0.0005	0.000666667	0.0144	T	C	0/0:23:8:0,24,170	0/0:29:10:0,30,171	0/0:17:6:0,18,133	0/0:12:4:0,12,101	0/0:65:22:0,66,255	0/0:17:6:0,18,113	0/0:50:17:0,51,236	1/1:40:15:238,45,0	0/1:36:6:35,0,80	0/0:29:10:0,30,191	1/1:31:12:213,36,0	0/1:99:20:169,0,101	1/1:16:7:149,21,0	1/1:19:8:171,24,0	0/1:49:10:48,0,115	downstream_gene_variant
15	4254711	0.001	0.0005	0.000666667	0.0144	C	T	0/1:40:15:178,0,33	0/1:99:17:125,0,140	1/1:29:12:210,36,0	0/1:59:6:61,0,59	1/1:47:18:214,54,0	0/1:88:15:153,0,81	0/0:37:12:0,36,197	0/0:46:15:0,45,251	0/0:37:12:0,36,221	0/0:58:19:0,57,255	0/0:25:8:0,24,171	0/0:46:15:0,45,239	0/0:28:9:0,27,181	0/0:40:13:0,39,215	0/0:19:6:0,18,132	intergenic_variant
15	1782693	0.002	0.0004	0.000666667	0.0144	G	A	0/0:21:8:0,24,168	0/0:39:14:0,42,209	0/0:24:9:0,27,182	0/0:7:3:0,9,80	0/0:24:9:0,27,146	0/0:16:6:0,18,140	0/1:99:19:159,0,122	1/1:18:7:144,21,0	1/1:24:9:174,27,0	0/1:66:14:154,0,63	1/1:18:7:125,21,0	1/1:39:14:203,42,0	0/0:16:6:0,18,142	1/1:27:10:163,30,0	1/1:36:13:214,39,0	intergenic_variant
12	4642789	0.001	0.0005	0.000666667	0.0144	C	T	0/0:32:12:0,36,202	0/0:41:15:0,45,220	0/0:50:18:0,54,248	0/0:29:11:0,33,206	0/0:80:28:0,84,255	0/1:96:17:92,0,167	0/1:66:13:147,0,64	1/1:46:16:236,48,0	1/1:34:12:207,36,0	1/1:43:15:229,45,0	1/1:49:17:232,51,0	0/1:76:23:194,0,74	0/1:54:10:118,0,52	1/1:37:13:207,39,0	1/1:16:6:131,18,0	intergenic_variant
10	9649141	0.000666667	0.000666667	0.000666667	0.0096	T	C	0/1:46:7:91,0,37	0/0:27:8:0,24,156	0/1:74:10:96,0,65	0/1:51:12:132,0,42	1/1:30:13:199,39,0	0/1:54:10:57,0,111	0/0:63:20:0,60,255	0/0:42:13:0,39,222	0/0:39:12:0,36,197	0/0:33:10:0,30,194	0/0:27:8:0,24,164	0/0:63:20:0,60,250	0/0:27:8:0,24,162	0/0:15:4:0,12,92	0/0:33:10:0,30,182	intergenic_variant
10	8301099	0.001	0.0005	0.000666667	0.0144	G	A	1/1:40:16:240,48,0	0/1:55:14:57,0,129	0/1:95:18:130,0,87	0/1:24:8:26,0,103	0/1:99:22:167,0,120	0/1:54:7:56,0,68	0/0:59:19:0,57,229	0/0:38:12:0,36,186	0/0:35:11:0,33,178	0/0:38:12:0,36,198	0/0:14:4:0,12,89	0/0:92:30:0,90,255	0/0:38:12:0,36,169	0/0:14:4:0,12,82	0/0:38:12:0,36,193	upstream_gene_variant
1	20870201	0.000666667	0.000666667	0.000666667	0.0133333	T	A	1/1:44:15:232,45,0	0/1:97:15:129,0,96	1/1:53:18:238,54,0	1/1:17:6:129,18,0	1/1:56:19:254,57,0	1/1:41:14:229,42,0	0/1:81:12:76,0,107	0/0:28:11:0,33,194	0/1:62:8:57,0,76	1/1:47:16:238,48,0	0/1:78:9:87,0,78	0/1:99:26:137,0,195	0/1:99:20:167,0,123	0/1:95:12:123,0,94	0/0:10:5:0,15,116	upstream_gene_variant
10	4574819	0.001	0.0005	0.000666667	0.0144	G	A	0/1:44:7:78,0,35	0/1:92:18:153,0,83	0/1:99:20:138,0,131	0/1:65:12:135,0,56	0/1:85:16:157,0,76	0/1:87:11:107,0,78	0/0:57:18:0,54,218	0/0:33:10:0,30,181	0/0:30:9:0,27,164	0/0:42:13:0,39,191	0/0:39:12:0,36,189	0/0:51:16:0,48,206	0/0:39:12:0,36,197	0/0:33:10:0,30,178	0/0:45:14:0,42,204	intergenic_variant
10	3423429	0.002	0.0004	0.000666667	0.0149333	T	C	0/0:17:7:0,21,155	0/1:88:17:84,0,145	0/0:32:12:0,36,209	0/0:20:8:0,24,162	0/0:26:10:0,30,193	0/0:29:11:0,33,191	1/1:40:14:196,42,0	0/1:45:8:41,0,96	1/1:28:10:164,30,0	1/1:25:9:145,27,0	1/1:19:7:134,21,0	1/1:22:8:150,24,0	0/1:74:10:96,0,72	1/1:28:10:169,30,0	1/1:25:9:113,27,0	intron_variant
1	2352032	0.000666667	0.000666667	0.000666667	0.0117333	A	G	0/1:9:11:11,0,152	0/1:40:8:83,0,32	0/1:53:10:55,0,98	0/1:40:9:42,0,111	1/1:31:13:190,39,0	0/1:73:9:76,0,77	0/0:44:14:0,42,227	0/0:29:9:0,27,180	0/0:20:6:0,18,127	0/0:44:14:0,42,228	0/0:23:7:0,21,154	0/0:44:14:0,42,227	0/0:35:11:0,33,186	0/0:17:5:0,15,122	0/0:53:17:0,51,249	intron_variant
1	192204931	0.002	0.0004	0.000666667	0.0144	C	A	0/0:31:10:0,30,176	0/0:28:9:0,27,163	0/0:31:10:0,30,150	0/0:25:8:0,24,147	0/0:61:20:0,60,238	0/0:25:8:0,24,143	1/1:9:5:101,15,0	1/1:17:8:143,24,0	1/1:11:6:104,18,0	0/0:40:13:0,39,201	0/1:8:5:8,0,77	0/1:43:17:44,0,161	0/0:25:8:0,24,154	0/1:23:3:42,0,16	0/0:28:9:0,27,168	intergenic_variant
1	190319320	0.000666667	0.000666667	0.000666667	0.0133333	G	A	0/1:52:15:170,0,55	0/0:18:9:0,27,167	0/1:99:14:98,0,125	0/1:57:16:48,0,169	0/1:99:14:98,0,129	1/1:39:12:206,36,0	1/1:42:13:208,39,0	1/1:39:12:205,36,0	1/1:39:12:214,36,0	1/1:51:16:241,48,0	1/1:27:8:169,24,0	1/1:78:25:255,75,0	1/1:39:12:207,36,0	1/1:30:9:159,27,0	1/1:45:14:203,42,0	downstream_gene_variant
1	189463860	0.002	0.0004	0.000666667	0.0133333	T	A	0/0:29:10:0,30,189	0/0:29:10:0,30,191	0/0:32:11:0,33,209	0/0:41:14:0,42,225	0/0:65:22:0,66,255	0/0:32:11:0,33,209	1/1:28:11:200,33,0	0/1:70:11:69,0,121	1/1:10:5:120,15,0	0/1:61:8:79,0,56	0/1:57:6:57,0,61	0/1:99:13:105,0,109	0/1:34:7:33,0,89	0/1:55:7:81,0,50	0/1:62:14:107,0,57	intergenic_variant
1	187574371	0.0005	0.001	0.000666667	0.0096	T	C	1/1:15:5:104,15,0	1/1:26:9:151,27,0	1/1:17:6:115,18,0	1/1:9:3:67,9,0	1/1:35:12:188,36,0	1/1:26:9:166,27,0	0/0:22:9:0,27,168	0/1:72:9:67,0,94	0/0:28:11:0,33,165	1/1:44:15:219,45,0	0/1:71:11:66,0,84	0/0:7:13:0,11,146	0/1:83:13:78,0,90	0/1:99:12:98,0,100	0/1:57:8:85,0,56	intergenic_variant
1	18508462	0.000666667	0.000666667	0.000666667	0.0149333	C	T	1/1:14:8:152,24,0	0/1:61:12:65,0,108	0/1:33:6:37,0,63	0/1:53:10:57,0,105	0/0:55:17:0,51,230	0/0:37:11:0,33,188	0/0:43:13:0,39,183	0/0:37:11:0,33,196	0/0:40:12:0,36,202	0/0:31:9:0,27,175	0/0:25:7:0,21,141	0/0:64:20:0,60,255	0/0:40:12:0,36,191	0/0:34:10:0,30,163	0/0:28:8:0,24,155	intergenic_variant
1	176093126	0.000666667	0.000666667	0.000666667	0.0133333	G	T	0/1:13:7:121,0,7	1/1:9:5:116,15,0	1/1:12:6:114,18,0	0/1:10:6:10,0,91	1/1:21:9:179,27,0	1/1:27:11:181,33,0	0/0:33:11:0,33,194	0/0:21:7:0,21,146	0/0:30:10:0,30,183	0/0:24:8:0,24,150	0/0:21:7:0,21,136	0/0:30:10:0,30,182	0/0:24:8:0,24,144	0/0:10:3:0,9,72	0/0:18:6:0,18,127	intergenic_variant
1	132604530	0.001	0.0005	0.000666667	0.0149333	G	A	0/1:84:17:175,0,76	0/0:41:13:0,39,218	0/1:61:6:63,0,64	1/1:19:9:158,27,0	1/1:40:16:238,48,0	0/1:86:11:94,0,79	0/0:47:15:0,45,234	0/0:26:8:0,24,159	0/0:35:11:0,33,204	0/0:59:19:0,57,251	0/0:35:11:0,33,200	0/0:83:27:0,81,255	0/0:29:9:0,27,176	0/0:23:7:0,21,154	0/0:23:7:0,21,151	intron_variant
1	12263277	0.001	0.0005	0.000666667	0.0149333	A	G	0/0:54:19:0,57,253	0/1:99:19:134,0,138	0/0:30:11:0,33,203	0/0:30:11:0,33,203	0/0:63:22:0,66,255	0/0:48:17:0,51,243	0/1:99:19:108,0,158	1/1:39:14:206,42,0	0/1:68:9:65,0,80	0/1:77:14:74,0,151	1/1:18:7:130,21,0	0/1:79:14:130,0,76	1/1:33:12:193,36,0	1/1:15:6:122,18,0	1/1:45:16:217,48,0	intron_variant
9	22438790	0.000666667	0.0005	0.000571429	0.0149333	G	C	0/1:11:4:14,0,64	0/1:99:18:117,0,142	1/1:27:12:184,36,0	0/1:80:12:83,0,114	0/1:83:11:86,0,103	0/0:27:8:0,24,136	0/0:51:16:0,48,234	0/0:36:11:0,33,203	0/0:21:6:0,18,106	0/0:33:10:0,30,197	0/0:27:8:0,24,163	0/0:57:18:0,54,248	0/0:12:3:0,9,78	0/0:36:11:0,33,166	0/0:18:5:0,15,108	intergenic_variant
8	24571741	0.000666667	0.0005	0.000571429	0.0096	T	C	0/1:63:14:134,0,64	0/1:60:9:53,0,107	0/1:96:19:89,0,167	0/1:52:8:91,0,53	0/0:50:19:0,57,255	0/1:84:11:89,0,85	1/1:34:11:202,33,0	0/1:19:4:12,0,61	0/1:79:11:72,0,121	1/1:49:16:241,48,0	1/1:31:10:179,30,0	1/1:67:22:255,66,0	1/1:19:6:124,18,0	1/1:34:11:193,33,0	1/1:40:13:219,39,0	intron_variant
7	28701290	0.001	0.0004	0.000571429	0.0149333	T	C	1/1:47:15:242,45,0	0/1:83:11:94,0,85	0/0:37:15:0,45,187	0/1:85:12:77,0,105	0/1:91:10:93,0,94	0/1:58:11:50,0,132	1/1:56:18:253,54,0	1/1:50:16:252,48,0	1/1:20:6:134,18,0	1/1:29:9:181,27,0	1/1:29:9:180,27,0	1/1:59:19:255,57,0	1/1:35:11:192,33,0	1/1:29:9:182,27,0	0/1:90:18:154,0,92	intergenic_variant
7	123460	0.001	0.0004	0.000571429	0.0149333	A	G	0/0:49:15:0,45,223	0/1:83:10:87,0,87	0/1:59:12:63,0,126	0/1:31:6:35,0,75	0/1:60:12:64,0,130	0/1:34:5:38,0,52	0/0:46:14:0,42,216	0/0:28:8:0,24,161	0/0:34:10:0,30,146	0/0:43:13:0,39,204	0/0:43:13:0,39,210	0/0:79:25:0,75,255	0/0:22:6:0,18,134	0/0:37:11:0,33,198	0/0:22:6:0,18,132	intron_variant
5	56327935	0.001	0.0004	0.000571429	0.0149333	G	A	0/1:66:11:61,0,108	0/0:13:6:0,18,118	0/0:28:11:0,33,184	0/1:32:13:158,0,31	0/1:82:12:98,0,81	0/0:19:8:0,24,146	1/1:47:16:229,48,0	1/1:26:9:179,27,0	1/1:12:4:98,12,0	0/0:31:12:0,36,194	1/1:17:6:117,18,0	1/1:56:19:246,57,0	1/1:29:10:189,30,0	1/1:9:3:68,9,0	1/1:29:10:160,30,0	downstream_gene_variant
4	80937315	0.002	0.000333333	0.000571429	0.0144	T	A	0/0:35:12:0,36,210	0/0:44:15:0,45,232	0/0:41:14:0,42,228	0/0:29:10:0,30,192	0/0:62:21:0,63,252	0/0:56:19:0,57,251	1/1:43:16:233,48,0	1/1:25:10:191,30,0	1/1:19:8:141,24,0	0/1:74:11:118,0,69	0/0:20:7:0,21,152	0/1:88:14:87,0,151	0/1:99:15:115,0,133	0/0:18:6:0,18,126	1/1:10:5:122,15,0	intron_variant
4	63184556	0.002	0.000333333	0.000571429	0.0149333	T	C	0/0:34:12:0,36,213	0/0:37:13:0,39,216	0/0:31:11:0,33,191	0/0:61:21:0,63,255	0/0:55:19:0,57,251	0/0:40:14:0,42,224	0/1:52:16:153,0,48	1/1:44:16:202,48,0	1/1:14:6:117,18,0	0/1:79:8:79,0,81	0/1:74:10:114,0,70	0/1:91:19:165,0,87	1/1:20:8:152,24,0	0/1:65:7:71,0,61	1/1:26:10:190,30,0	downstream_gene_variant
1	62309945	0.0004	0.001	0.000571429	0.00373333	C	T	0/1:67:9:72,0,88	0/1:63:9:68,0,88	0/1:72:8:77,0,77	0/0:32:9:0,27,166	0/1:78:11:107,0,67	0/0:35:10:0,30,176	0/0:38:11:0,33,168	0/0:50:15:0,45,227	0/0:35:10:0,30,191	0/0:53:16:0,48,231	0/0:38:11:0,33,187	0/0:65:20:0,60,237	0/0:53:16:0,48,229	0/0:23:6:0,18,126	0/0:56:17:0,51,201	intergenic_variant
4	4133532	0.0005	0.000666667	0.000571429	0.0117333	T	C	1/1:36:13:221,39,0	1/1:48:17:243,51,0	0/1:40:6:37,0,76	1/1:39:14:215,42,0	0/1:99:27:143,0,174	0/0:30:11:0,33,194	0/1:62:8:75,0,59	0/1:99:18:125,0,137	0/1:99:16:149,0,110	0/0:75:26:0,78,255	0/1:25:8:89,0,22	0/1:25:28:22,0,202	0/1:76:13:122,0,73	0/1:55:15:170,0,52	0/0:30:11:0,33,188	intron_variant
3	68265213	0.000666667	0.0005	0.000571429	0.0117333	G	C	0/1:85:13:129,0,86	0/0:29:12:0,36,206	0/1:99:19:164,0,126	1/1:52:17:254,51,0	0/1:99:27:181,0,145	0/1:61:7:54,0,76	1/1:82:27:255,81,0	0/1:99:15:130,0,124	1/1:37:12:211,36,0	1/1:55:18:255,54,0	1/1:40:13:212,39,0	1/1:64:21:255,63,0	0/0:9:5:0,15,122	1/1:34:11:170,33,0	1/1:22:7:155,21,0	intron_variant
3	32207044	0.000666667	0.0005	0.000571429	0.0133333	A	T	1/1:38:13:216,39,0	1/1:27:9:163,27,0	1/1:41:14:193,42,0	1/1:24:8:135,24,0	1/1:56:19:231,57,0	0/1:86:14:100,0,86	1/1:47:16:224,48,0	0/1:60:7:55,0,74	0/1:89:11:84,0,110	0/1:99:16:125,0,114	0/1:60:6:56,0,64	0/1:99:26:169,0,126	0/0:19:8:0,24,163	0/1:8:7:112,0,7	0/0:13:6:0,18,135	intron_variant
3	13274882	0.000666667	0.0005	0.000571429	0.0096	G	A	0/1:61:11:52,0,109	0/1:92:13:119,0,95	1/1:36:11:202,33,0	0/1:26:6:85,0,29	0/0:24:11:0,33,196	0/1:81:9:74,0,88	1/1:42:13:220,39,0	1/1:15:4:78,12,0	1/1:27:8:121,24,0	1/1:45:14:200,42,0	1/1:24:7:156,21,0	1/1:54:17:245,51,0	1/1:36:11:198,33,0	1/1:18:5:123,15,0	1/1:30:9:185,27,0	intergenic_variant
3	4445756	0.000666667	0.0005	0.000571429	0.0117333	G	C	0/1:77:10:95,0,68	0/0:30:9:0,27,152	0/1:46:9:49,0,109	1/1:36:15:228,45,0	0/1:99:18:109,0,158	0/1:73:15:76,0,155	0/0:30:9:0,27,172	0/0:57:18:0,54,223	0/0:24:7:0,21,153	0/0:72:23:0,69,255	0/0:45:14:0,42,204	0/0:63:20:0,60,247	0/0:36:11:0,33,199	0/0:33:10:0,30,188	0/0:33:10:0,30,183	intron_variant
2	48387999	0.001	0.0004	0.000571429	0.0149333	T	C	0/1:45:10:45,0,127	0/1:69:11:123,0,63	1/1:30:12:203,36,0	1/1:36:14:234,42,0	1/1:66:24:255,72,0	0/1:83:17:83,0,171	0/0:36:12:0,36,218	0/0:60:20:0,60,255	0/0:30:10:0,30,192	0/0:57:19:0,57,255	0/0:21:7:0,21,145	0/0:69:23:0,69,255	0/0:36:12:0,36,212	0/0:21:7:0,21,150	0/1:99:21:151,0,161	intron_variant
2	6510294	0.0005	0.000666667	0.000571429	0.0117333	G	A	1/1:23:10:181,30,0	1/1:26:11:181,33,0	0/1:98:11:101,0,95	0/1:48:6:49,0,59	0/1:42:16:43,0,171	1/1:20:9:173,27,0	0/0:43:14:0,42,199	0/0:28:9:0,27,147	0/0:28:9:0,27,158	0/0:25:8:0,24,159	0/0:34:11:0,33,187	0/0:52:17:0,51,246	0/0:43:14:0,42,220	0/0:40:13:0,39,214	0/0:49:16:0,48,218	upstream_gene_variant
17	1834615	0.002	0.000333333	0.000571429	0.0096	C	T	0/1:50:9:51,0,92	0/1:99:22:160,0,111	1/1:32:13:224,39,0	0/1:37:6:38,0,75	0/1:74:12:118,0,67	1/1:18:8:170,24,0	0/0:22:7:0,21,141	0/0:13:4:0,12,80	0/1:65:9:67,0,64	0/0:34:11:0,33,185	0/0:10:3:0,9,66	0/0:40:13:0,39,197	0/0:37:12:0,36,187	0/0:28:9:0,27,155	0/0:16:5:0,15,108	intergenic_variant
13	12006375	0.000666667	0.0005	0.000571429	0.0117333	C	G	1/1:41:13:227,39,0	0/1:63:11:90,0,65	0/1:99:17:109,0,139	0/1:95:12:92,0,99	0/1:88:19:195,0,90	0/0:43:17:0,51,255	0/1:77:10:104,0,79	1/1:32:10:191,30,0	1/1:29:9:178,27,0	1/1:53:17:255,51,0	1/1:23:7:149,21,0	1/1:59:19:255,57,0	1/1:35:11:193,33,0	1/1:29:9:182,27,0	1/1:50:16:234,48,0	downstream_gene_variant
13	10947568	0.0005	0.000666667	0.000571429	0.0096	G	C	0/1:55:13:47,0,126	0/1:10:8:2,0,110	0/0:40:16:0,48,217	0/0:16:8:0,24,157	0/1:96:16:88,0,118	1/1:23:7:111,21,0	1/1:38:12:151,36,0	1/1:26:8:156,24,0	1/1:23:7:142,21,0	1/1:26:8:114,24,0	1/1:14:4:79,12,0	1/1:47:15:166,45,0	1/1:14:4:78,12,0	1/1:23:7:113,21,0	1/1:11:3:78,9,0	downstream_gene_variant
13	3315373	0.002	0.000333333	0.000571429	0.0149333	G	A	0/0:38:15:0,45,244	0/1:75:10:69,0,82	0/0:26:11:0,33,208	0/1:28:3:21,0,50	0/1:88:13:81,0,147	0/1:87:10:91,0,88	1/1:46:15:236,45,0	1/1:34:11:191,33,0	1/1:22:7:153,21,0	1/1:28:9:172,27,0	1/1:43:14:204,42,0	1/1:58:19:246,57,0	1/1:37:12:219,36,0	1/1:25:8:165,24,0	0/1:90:13:83,0,121	intergenic_variant
12	13932199	0.000666667	0.0005	0.000571429	0.0117333	A	G	1/1:3:3:71,9,0	0/1:94:13:108,0,86	0/0:30:9:0,27,137	0/1:41:6:75,0,32	1/1:13:7:145,21,0	0/1:59:8:62,0,73	0/0:33:10:0,30,185	0/0:33:10:0,30,181	0/0:48:15:0,45,226	0/0:21:6:0,18,120	0/0:48:15:0,45,234	0/0:66:21:0,63,255	0/0:21:6:0,18,119	0/0:18:5:0,15,114	0/0:39:12:0,36,188	intergenic_variant
11	4567524	0.000666667	0.0005	0.000571429	0.0149333	T	C	0/0:24:9:0,27,156	0/0:33:12:0,36,199	0/0:27:10:0,30,184	0/0:12:5:0,15,111	0/1:15:13:171,0,12	0/0:21:8:0,24,153	1/1:48:17:255,51,0	1/1:24:9:193,27,0	1/1:15:6:141,18,0	0/0:36:13:0,39,211	0/1:94:15:141,0,91	1/1:5:19:217,6,0	1/1:39:14:230,42,0	0/1:55:7:88,0,52	1/1:54:19:248,57,0	intergenic_variant
10	9338747	0.000666667	0.0005	0.000571429	0.0149333	T	C	1/1:27:11:190,33,0	0/1:47:10:47,0,118	0/1:99:13:101,0,106	0/1:58:13:58,0,138	1/1:54:20:255,60,0	0/1:74:15:170,0,68	0/0:45:15:0,45,230	0/0:24:8:0,24,163	0/0:21:7:0,21,126	0/1:99:17:129,0,133	0/0:30:10:0,30,168	0/1:87:12:87,0,120	0/0:36:12:0,36,200	0/0:18:6:0,18,132	0/0:36:12:0,36,202	intergenic_variant
10	9071652	0.000666667	0.0005	0.000571429	0.0149333	G	A	0/1:19:4:56,0,10	0/0:30:9:0,27,157	0/1:28:7:86,0,19	0/1:56:9:59,0,82	1/1:30:13:209,39,0	0/1:31:4:34,0,37	0/0:27:8:0,24,128	0/0:33:10:0,30,140	0/0:27:8:0,24,110	0/0:12:3:0,9,70	0/0:48:15:0,45,213	0/0:66:21:0,63,228	0/0:36:11:0,33,188	0/0:21:6:0,18,121	0/0:30:9:0,27,135	intergenic_variant
1	186205597	0.000666667	0.0005	0.000571429	0.0149333	A	G	1/1:44:13:211,39,0	0/1:70:8:64,0,77	0/1:73:12:62,0,138	1/1:47:14:228,42,0	0/1:97:14:125,0,102	0/1:74:12:63,0,143	1/1:71:22:255,66,0	1/1:26:7:154,21,0	1/1:53:16:234,48,0	1/1:47:14:212,42,0	1/1:59:18:238,54,0	1/1:89:28:255,84,0	1/1:29:8:161,24,0	1/1:44:13:210,39,0	1/1:26:7:125,21,0	intergenic_variant
1	144693181	0.000666667	0.0005	0.000571429	0.0117333	G	C	1/1:15:6:128,18,0	1/1:21:8:135,24,0	0/1:48:9:83,0,45	1/1:21:8:144,24,0	0/1:99:23:162,0,131	0/1:72:9:72,0,72	1/1:7:3:68,9,0	1/1:12:5:112,15,0	1/1:9:4:82,12,0	0/0:12:5:0,15,91	0/0:21:8:0,24,113	0/0:51:18:0,54,195	0/0:18:7:0,21,116	0/0:21:8:0,24,115	0/0:15:6:0,18,97	intron_variant
1	137899162	0.001	0.0004	0.000571429	0.0144	T	C	0/0:35:11:0,33,198	0/1:57:8:91,0,49	0/1:99:15:132,0,109	1/1:31:13:186,39,0	0/1:99:24:164,0,161	0/1:94:14:96,0,115	0/0:47:15:0,45,226	0/0:50:16:0,48,238	0/0:41:13:0,39,224	0/1:99:18:169,0,93	0/0:32:10:0,30,188	0/0:95:31:0,93,255	0/0:23:7:0,21,151	0/0:26:8:0,24,159	0/0:44:14:0,42,222	intergenic_variant
1	105830664	0.000666667	0.0005	0.000571429	0.0149333	C	T	0/0:41:14:0,42,231	0/0:41:14:0,42,221	0/0:32:11:0,33,193	0/0:9:3:0,9,79	0/0:29:10:0,30,195	0/0:14:5:0,15,117	1/1:19:8:162,24,0	0/1:52:10:127,0,47	0/1:73:10:72,0,96	0/1:88:11:87,0,105	1/1:19:8:167,24,0	0/1:59:16:176,0,54	0/0:44:15:0,45,233	1/1:16:7:147,21,0	0/1:99:13:106,0,117	downstream_gene_variant
1	76727205	0.0005	0.0005	0.0005	0.0133333	G	A	0/1:27:6:32,0,67	0/1:79:12:107,0,68	0/1:96:15:106,0,87	0/1:66:8:83,0,55	0/0:65:20:0,60,234	0/0:53:16:0,48,211	0/0:29:8:0,24,148	0/0:26:7:0,21,122	0/0:29:8:0,24,149	0/0:38:11:0,33,180	0/0:38:11:0,33,173	0/0:99:38:0,114,255	0/0:20:5:0,15,102	0/0:14:3:0,9,66	0/0:26:7:0,21,135	intron_variant
5	25308142	0.0005	0.0005	0.0005	0.0133333	T	G	1/1:35:15:227,45,0	0/0:58:18:0,54,243	0/1:71:15:164,0,61	0/1:99:16:132,0,102	0/1:99:31:144,0,200	0/0:40:12:0,36,212	0/0:64:20:0,60,255	0/0:34:10:0,30,182	0/0:37:11:0,33,200	0/0:52:16:0,48,248	0/0:34:10:0,30,195	0/0:79:25:0,75,251	0/0:25:7:0,21,157	0/0:52:16:0,48,251	0/0:43:13:0,39,180	intron_variant
4	47456185	0.001	0.000333333	0.0005	0.0149333	A	G	0/0:32:12:0,36,200	0/0:38:14:0,42,213	0/0:29:11:0,33,175	0/0:18:7:0,21,127	0/0:53:19:0,57,252	0/0:35:13:0,39,217	0/1:67:19:63,0,156	1/1:31:11:157,33,0	1/1:34:12:186,36,0	1/1:52:18:239,54,0	1/1:13:5:107,15,0	0/1:58:24:151,0,56	1/1:22:8:160,24,0	1/1:28:10:182,30,0	1/1:19:7:128,21,0	intergenic_variant
3	92544559	0.001	0.000333333	0.0005	0.0144	C	T	0/0:27:9:0,27,187	0/0:45:15:0,45,224	0/0:21:7:0,21,142	0/0:30:10:0,30,188	0/0:33:11:0,33,198	0/0:15:5:0,15,103	1/1:48:18:243,54,0	0/1:99:16:149,0,98	0/1:36:5:36,0,65	0/1:63:13:63,0,150	0/0:27:9:0,27,176	0/1:99:19:145,0,140	1/1:12:6:116,18,0	0/0:48:16:0,48,246	1/1:33:13:212,39,0	intergenic_variant
1	135147634	0.0004	0.000666667	0.0005	0.00373333	C	A	1/1:29:10:187,30,0	0/0:34:13:0,39,209	0/1:33:13:160,0,32	0/0:22:9:0,27,179	0/1:99:15:115,0,127	1/1:47:16:224,48,0	0/1:99:20:150,0,138	1/1:38:13:222,39,0	1/1:32:11:198,33,0	0/1:63:13:58,0,134	0/1:47:9:42,0,103	0/1:99:23:183,0,108	1/1:44:15:223,45,0	0/1:53:11:48,0,135	0/1:97:11:93,0,105	intron_variant
2	13937589	0.0004	0.0005	0.000444444	0.00373333	G	C	1/1:12:7:154,21,0	0/0:36:11:0,33,187	0/1:55:7:78,0,46	0/0:12:3:0,9,77	0/0:48:15:0,45,205	1/1:7:5:122,15,0	0/0:36:11:0,33,191	0/0:39:12:0,36,209	0/0:15:4:0,12,91	0/1:98:12:107,0,90	0/0:24:7:0,21,149	0/0:48:15:0,45,218	0/0:15:4:0,12,97	0/0:27:8:0,24,168	0/0:27:8:0,24,163	intron_variant
