# Supplementary material for: Discovery of genomic variations by whole-genome resequencing of the North American Araucana chicken
Source: PLoS One. 2019 Dec 10;14(12):e0225834. doi: 10.1371/journal.pone.0225834 (PMC6903725; doi:10.1371/journal.pone.0225834)
Supplement: S3 Table — The SNPs identified by RF may harbor regulatory elements that affect nearby genes. Listed all genes within 40kb upstream (negative distance from gene) or downstream (positive distance from gene) of the 22 identified SNPs. (XLSX) [file pone.0225834.s005.xlsx]

## Sheet: S3_Table
S3 Table. List of genes local to the 22 non-coding SNPs identified by random forest (RF). The SNPs identified by RF may harbor regulatory elements that affect nearby genes. Listed all genes within 40kb upstream (negative distance from gene) or downstream (positive distance from gene) of the 22 identified SNPs.
Chromosome	BP	Distance from gene	Gene start	Gene end	Strand	Gene name
19	3534445	0	3484976	3657369	+	COL26A1
7	25995287	0	25930783	26109391	+	GLI2
5	25816279	0	25739607	25837216	+	STARD9
5	25816279	20763	25837042	25867940	-	CDAN1
2	107863838	0	107654193	107874865	+	DTNA
2	107863838	35409	107899247	107991463	+	MAPRE2
2	102824020	0	102774911	102847991	+	MIB1
2	102824020	-1889	102784234	102822131	-	LOC107051995
2	102824020	-8076	102815860	102815944	-	MIR1-2
2	102824020	-11200	102812734	102812820	-	MIR133A1
2	4259281	0	4191210	4328422	+	CRHR2
15	2558159	0	2546549	2572319	+	LOC107051612
15	2558159	13692	2571851	2582310	-	NOC4L
15	2558159	24737	2582896	2628948	-	RP11-2C24.9
15	2558159	28150	2586309	2589222	+	LOC107051611
11	10125303	0	10124494	10150561	-	RHPN2
11	10125303	-132	10117521	10125171	+	C11H19ORF40
11	10125303	19238	10144541	10150068	+	LOC107054296
11	10125303	-23036	10092091	10102267	+	LOC107054295
11	10125303	30757	10156060	10169445	+	GPATCH1
11	10125303	-33177	10079869	10092126	-	SLC7A9
4	5074152	0	5062859	5112891	-	MCF2
4	5074152	-11672	5049675	5062480	+	F9
2	122874635	0	122750127	123128753	+	RALYL
2	49079795	0	48876018	49109764	-	ITGA9
11	20133619	0	20121004	20145653	+	ADAT1
11	20133619	-12605	20108842	20121014	+	KARS
11	20133619	13212	20146831	20154681	-	GABARAPL2
11	20133619	20878	20154497	20159550	+	RP11-77K12.7
11	20133619	-24450	20106176	20109169	-	TERF2IP
11	20133619	26853	20160472	20168822	+	CHST6
11	20133619	-28862	20088785	20104757	+	CHST4
1	1671545	0	1421469	1841513	-	EXOC4
1	1671545	-9090	1660593	1662455	+	LOC101749355
1	1671545	-18098	1652972	1653447	+	LOC107053236
1	1671545	-18876	1652080	1652669	+	LOC107053233
1	1671545	-22762	1645246	1648783	+	LOC107053159
1	1671545	26761	1698306	1698415	-	MIR6659
1	1671545	-27721	1636714	1643824	+	LOC101750035
1	1671545	-35444	1630944	1636101	+	LOC101749816
1	88580088	0	88573292	88584475	+	TAGLN3
1	88580088	-12692	88559253	88567396	+	ABHD10
1	88580088	-20793	88559233	88559295	-	MIR7446
1	88580088	22450	88602538	88632166	+	TMPRSS7
1	88580088	-25343	88472324	88554745	+	PHLDB2
1	85070076	0	84984069	85117219	-	ABI3BP
5	54460904	0	54348838	54464257	-	MNAT1
5	54460904	3748	54464652	54475794	+	SIX4
5	54460904	22516	54483420	54485295	+	LOC107053578
5	54460904	24359	54485263	54487395	-	LOC101749636
5	54460904	26703	54487607	54490071	+	SIX1
2	145879688	0	145815729	145935965	-	PTK2
19	4370061	0	4365124	4430023	-	AP2B1
19	4370061	-6673	4357515	4363388	-	RASL10B
19	4370061	-11489	4351984	4358572	+	GAS2L2
19	4370061	-18169	4342076	4351892	+	MMP28
19	4370061	-31251	4320651	4338810	+	TAF15
1	139121378	0	139117091	139170044	+	NAXD
1	139121378	-39343	139058253	139082035	-	RAB20
1	121423763	0	121412200	121434405	-	TXLNG
1	121423763	-12597	121402942	121411166	+	RBBP7
1	121423763	15519	121439282	121458218	-	SYAP1
1	121423763	-28260	121380460	121395503	+	LOC101748676
1	121423763	39577	121463340	121472614	-	LOC107049555
9	23338347	0	23307547	23349903	-	ARHGEF26
9	23338347	-34043	23286918	23304304	+	DHX36
6	32726228	0	32619952	32801865	-	ADAM12
