# Supplementary material for: Discovery of genomic variations by whole-genome resequencing of the North American Araucana chicken
Source: PLoS One. 2019 Dec 10;14(12):e0225834. doi: 10.1371/journal.pone.0225834 (PMC6903725; doi:10.1371/journal.pone.0225834)
Supplement: S4 Table — (XLSX) [file pone.0225834.s006.xlsx]

## Sheet: ZHp <= -4.0
S4 Table. Suggestive selective sweep results for North American Araucanas, ZHp <= -4.0.
CHR	BP	end_bp	Hp	ZHp	N_SNPs
1	10089394	10127667	0.103686	-4.09	108
1	10089668	10127667	0.101667	-4.13	107
1	10089791	10127667	0.0951204	-4.27	106
1	10089879	10127667	0.0891289	-4.39	105
1	10090069	10127667	0.0861661	-4.45	104
1	10090416	10127667	0.0868526	-4.44	103
1	10090503	10127667	0.0852526	-4.47	102
1	10090756	10127667	0.0856976	-4.46	101
1	10091028	10127667	0.0806171	-4.57	100
1	10091321	10127667	0.0813875	-4.55	99
1	10091464	10127667	0.0802482	-4.58	98
1	10091700	10127667	0.08093	-4.56	97
1	10091790	10127667	0.0816906	-4.55	96
1	10091960	10127667	0.0825734	-4.53	95
1	10092210	10127667	0.0836259	-4.51	94
1	10092618	10127667	0.0829638	-4.52	93
1	10092894	10127667	0.0782137	-4.62	92
1	10092932	10127667	0.0762214	-4.66	91
1	10094628	10127667	0.0748416	-4.69	90
1	10094721	10127667	0.0757397	-4.67	89
1	10094998	10127667	0.0749613	-4.69	88
1	10095094	10127667	0.0757942	-4.67	87
1	10095839	10127667	0.0750833	-4.69	86
1	10096231	10127667	0.0742759	-4.7	85
1	10096248	10127667	0.075164	-4.69	84
1	10096369	10127667	0.0761054	-4.67	83
1	10096387	10127667	0.0767569	-4.65	82
1	10096551	10127667	0.0760925	-4.67	81
1	10096893	10127667	0.0753773	-4.68	80
1	10096969	10127667	0.0763198	-4.66	79
1	10097247	10127667	0.0744574	-4.7	78
1	10097397	10127667	0.0755197	-4.68	77
1	10097623	10127667	0.0766128	-4.66	76
1	10097736	10127667	0.0775581	-4.64	75
1	10097761	10127667	0.0766561	-4.65	74
1	10097820	10127667	0.0763627	-4.66	73
1	10097830	10127667	0.0760984	-4.67	72
1	10097915	10127667	0.0769618	-4.65	71
1	10098000	10127667	0.0779473	-4.63	70
1	10098181	10127667	0.0776431	-4.63	69
1	10098186	10127667	0.0761256	-4.67	68
1	10098433	10127667	0.0718348	-4.76	67
1	10098449	10127667	0.0714553	-4.76	66
1	10098578	10127667	0.0713432	-4.77	65
1	10098771	10127667	0.0702093	-4.79	64
1	10099016	10127667	0.0712652	-4.77	63
1	10099137	10127667	0.0721786	-4.75	62
1	10099559	10127667	0.073212	-4.73	61
1	10100191	10127667	0.0721921	-4.75	60
1	10100420	10127667	0.0730747	-4.73	59
1	10100745	10127667	0.0720598	-4.75	58
1	10100786	10127667	0.0719283	-4.75	57
1	10100796	10127667	0.0730356	-4.73	56
1	10100815	10127667	0.0741013	-4.71	55
1	10100873	10127667	0.072677	-4.74	54
1	10101232	10127667	0.0737598	-4.72	53
1	10101449	10127667	0.0753474	-4.68	52
1	10101469	10127667	0.0769193	-4.65	51
1	10719192	10758704	0.106972	-4.02	59
1	13119879	13159449	0.106066	-4.03	106
1	13119923	13159885	0.107142	-4.01	104
1	13203749	13233390	0.107283	-4.01	67
1	13203781	13233390	0.105186	-4.05	66
1	13203840	13233390	0.10347	-4.09	65
1	13203968	13233390	0.104645	-4.06	64
1	13204072	13233390	0.104025	-4.08	63
1	13204094	13233390	0.101279	-4.14	62
1	13204129	13233390	0.0999568	-4.16	61
1	13204149	13233390	0.0943156	-4.28	60
1	13204151	13233390	0.0929339	-4.31	59
1	13204212	13233390	0.0870486	-4.44	58
1	13204228	13233390	0.0885835	-4.4	57
1	13204315	13233390	0.0866826	-4.44	56
1	13204379	13233390	0.087847	-4.42	55
1	13204382	13233390	0.0855873	-4.47	54
1	13204396	13233390	0.0867571	-4.44	53
1	13204400	13233390	0.0824029	-4.53	52
1	13204411	13233390	0.0781331	-4.62	51
1	13310994	13349386	0.107701	-4	309
1	13311089	13349386	0.106014	-4.04	308
1	13311207	13349386	0.106334	-4.03	307
1	13311277	13349386	0.106626	-4.02	306
1	13311543	13351363	0.104923	-4.06	310
1	13311773	13351363	0.105186	-4.05	306
1	13311930	13351363	0.105485	-4.05	305
1	13312051	13351363	0.105694	-4.04	304
1	13312242	13351363	0.104541	-4.07	303
1	13312293	13351363	0.104054	-4.08	302
1	13312341	13351363	0.104319	-4.07	301
1	13312367	13351363	0.10461	-4.07	300
1	13312431	13351363	0.10481	-4.06	299
1	13312439	13351363	0.104375	-4.07	298
1	13312597	13351363	0.104623	-4.07	297
1	13312679	13351363	0.104938	-4.06	296
1	13312680	13351363	0.105141	-4.05	295
1	13312683	13351363	0.104103	-4.08	294
1	13312694	13351363	0.10313	-4.1	293
1	13312750	13351363	0.103347	-4.09	292
1	13312791	13351363	0.1021	-4.12	291
1	13312861	13351363	0.100897	-4.14	290
1	13312881	13351363	0.101215	-4.14	289
1	13312882	13351363	0.101436	-4.13	288
1	13313094	13351363	0.100354	-4.16	287
1	13313327	13351363	0.10074	-4.15	286
1	13313421	13351363	0.101175	-4.14	285
1	13313430	13351363	0.101504	-4.13	284
1	13313436	13351363	0.100598	-4.15	283
1	13313456	13351363	0.100923	-4.14	282
1	13313457	13351363	0.100062	-4.16	281
1	13313553	13351363	0.10043	-4.15	280
1	13313554	13351363	0.100886	-4.14	279
1	13313575	13351363	0.101356	-4.13	278
1	13313590	13351363	0.10181	-4.12	277
1	13313626	13351363	0.102169	-4.12	276
1	13313632	13351363	0.10134	-4.13	275
1	13313688	13351363	0.100428	-4.15	274
1	13313756	13351363	0.10015	-4.16	273
1	13313818	13351363	0.100537	-4.15	272
1	13313822	13351363	0.0997175	-4.17	271
1	13313940	13351363	0.100156	-4.16	270
1	13313983	13351363	0.100543	-4.15	269
1	13314005	13351363	0.100916	-4.14	268
1	13314259	13351363	0.101202	-4.14	267
1	13314562	13354432	0.100022	-4.16	268
1	13314638	13354588	0.0980629	-4.2	270
1	13314878	13354588	0.0984686	-4.19	266
1	13314973	13354588	0.0988721	-4.19	265
1	13315000	13354588	0.0978725	-4.21	264
1	13315148	13354588	0.0981937	-4.2	263
1	13315274	13354588	0.0986123	-4.19	262
1	13315296	13354588	0.0990118	-4.18	261
1	13315303	13354588	0.0993348	-4.18	260
1	13315331	13354588	0.0978846	-4.21	259
1	13315361	13354588	0.0982923	-4.2	258
1	13315370	13354588	0.0987723	-4.19	257
1	13315387	13354588	0.0992338	-4.18	256
1	13315391	13354588	0.099723	-4.17	255
1	13315403	13354588	0.100134	-4.16	254
1	13315428	13354588	0.0989309	-4.19	253
1	13315439	13354588	0.0978184	-4.21	252
1	13315442	13354588	0.0981994	-4.2	251
1	13315446	13354588	0.096955	-4.23	250
1	13315460	13354588	0.0973368	-4.22	249
1	13315726	13354588	0.0962513	-4.24	248
1	13315804	13354588	0.0967587	-4.23	247
1	13315835	13354588	0.0971637	-4.22	246
1	13315837	13354588	0.0955592	-4.26	245
1	13315857	13354588	0.0941343	-4.29	244
1	13315922	13354588	0.0946423	-4.28	243
1	13315973	13354588	0.0951198	-4.27	242
1	13315998	13354588	0.0954993	-4.26	241
1	13316043	13354588	0.0958026	-4.25	240
1	13316146	13354588	0.0943761	-4.28	239
1	13316162	13354588	0.0915593	-4.34	238
1	13316184	13354588	0.0898131	-4.38	237
1	13316212	13354588	0.0873241	-4.43	236
1	13316289	13354588	0.0876947	-4.42	235
1	13316320	13354588	0.0879993	-4.42	234
1	13316351	13354588	0.0866855	-4.44	233
1	13316368	13354588	0.0848342	-4.48	232
1	13316370	13354588	0.0834473	-4.51	231
1	13316372	13354588	0.0837094	-4.51	230
1	13316424	13354588	0.0826681	-4.53	229
1	13316429	13354588	0.0800876	-4.58	228
1	13316453	13354588	0.0775563	-4.64	227
1	13316479	13354588	0.0746064	-4.7	226
1	13316601	13354588	0.0718759	-4.76	225
1	13316735	13354588	0.0721792	-4.75	224
1	13316745	13354588	0.0723443	-4.75	223
1	13316761	13354588	0.0696941	-4.8	222
1	13316823	13354588	0.0676989	-4.84	221
1	13316830	13354588	0.0678083	-4.84	220
1	13316840	13354588	0.0651279	-4.9	219
1	13316842	13354588	0.065271	-4.89	218
1	13316908	13354588	0.0639904	-4.92	217
1	13316935	13354588	0.0642327	-4.92	216
1	13316996	13354588	0.0644768	-4.91	215
1	13317097	13354588	0.0646809	-4.91	214
1	13317098	13354588	0.0647741	-4.9	213
1	13317101	13354588	0.0621639	-4.96	212
1	13317110	13354588	0.0592697	-5.02	211
1	13317165	13354588	0.0561878	-5.09	210
1	13317213	13354588	0.0524108	-5.17	209
1	13317243	13354588	0.0526204	-5.16	208
1	13317278	13354588	0.052812	-5.16	207
1	13317352	13354588	0.0529025	-5.15	206
1	13317368	13354588	0.0501765	-5.21	205
1	13317374	13354588	0.0484531	-5.25	204
1	13317908	13354588	0.0474542	-5.27	203
1	13318040	13358023	0.0478753	-5.26	207
1	13319908	13358023	0.0480369	-5.26	203
1	13320003	13358023	0.0481489	-5.25	202
1	13322285	13362242	0.0564525	-5.08	221
1	13322398	13362359	0.0576275	-5.06	225
1	13325554	13365548	0.0693709	-4.81	263
1	13325568	13365548	0.0696314	-4.8	259
1	13330858	13370751	0.0803059	-4.58	344
1	13330860	13370751	0.0804689	-4.57	340
1	13334246	13374242	0.0828478	-4.52	369
1	13334247	13374242	0.0828529	-4.52	365
1	13334357	13374242	0.082867	-4.52	364
1	13334362	13374242	0.0829956	-4.52	363
1	13334370	13374242	0.0831217	-4.52	362
1	13334417	13374410	0.0829687	-4.52	363
1	13334444	13374410	0.0829833	-4.52	362
1	13334459	13374410	0.083007	-4.52	361
1	13334487	13374466	0.0827185	-4.53	363
1	13334510	13374466	0.0827387	-4.53	359
1	13334592	13374466	0.0828648	-4.52	358
1	13334610	13374466	0.0830185	-4.52	357
1	13334651	13374466	0.0831758	-4.52	356
1	13334767	13374466	0.0833459	-4.51	355
1	13334872	13374466	0.0833158	-4.51	354
1	13334967	13374466	0.0833405	-4.51	353
1	13335152	13374466	0.0835427	-4.51	352
1	13335158	13374466	0.0836873	-4.51	351
1	13335198	13374466	0.0838478	-4.5	350
1	13335231	13374466	0.0840059	-4.5	349
1	13335282	13374466	0.0841708	-4.5	348
1	13335296	13374466	0.0843113	-4.49	347
1	13335367	13375354	0.0846801	-4.49	348
1	13335370	13375354	0.0848437	-4.48	347
1	13335376	13375354	0.0849951	-4.48	346
1	13335382	13375354	0.0849494	-4.48	345
1	13335396	13375354	0.0849065	-4.48	344
1	13335477	13375354	0.0850591	-4.48	343
1	13335478	13375354	0.0852121	-4.47	342
1	13335535	13375354	0.0853497	-4.47	341
1	13335579	13375575	0.0853734	-4.47	343
1	13335636	13375575	0.0851893	-4.47	339
1	13335657	13375575	0.0854176	-4.47	338
1	13335683	13375575	0.0856536	-4.46	337
1	13335707	13375575	0.0858551	-4.46	336
1	13335710	13375575	0.0860477	-4.46	335
1	13335794	13375575	0.0858404	-4.46	334
1	13335938	13375575	0.0860307	-4.46	333
1	13336013	13375575	0.0861954	-4.45	332
1	13336058	13375575	0.0862775	-4.45	331
1	13336105	13375575	0.0864666	-4.45	330
1	13336117	13375575	0.0865763	-4.45	329
1	13336265	13375575	0.0866428	-4.44	328
1	13336467	13375575	0.0868272	-4.44	327
1	13336732	13375575	0.087026	-4.44	326
1	13336779	13375575	0.0871043	-4.43	325
1	13336817	13375575	0.0870814	-4.43	324
1	13336818	13375575	0.0870686	-4.44	323
1	13336990	13375575	0.0872733	-4.43	322
1	13337003	13375575	0.087479	-4.43	321
1	13337038	13377006	0.0880439	-4.41	322
1	13337103	13377042	0.0887122	-4.4	324
1	13337143	13377042	0.0887645	-4.4	320
1	13337153	13377042	0.0889428	-4.4	319
1	13337156	13377042	0.0891428	-4.39	318
1	13337254	13377042	0.0893366	-4.39	317
1	13337375	13377042	0.0893437	-4.39	316
1	13337412	13377042	0.0893945	-4.39	315
1	13337497	13377042	0.0895689	-4.38	314
1	13337512	13377042	0.0895123	-4.38	313
1	13337653	13377042	0.0896626	-4.38	312
1	13337702	13377042	0.0898601	-4.38	311
1	13337714	13377042	0.09012	-4.37	310
1	13337725	13377042	0.090396	-4.36	309
1	13337815	13377042	0.090648	-4.36	308
1	13337856	13377042	0.0908241	-4.36	307
1	13337899	13377042	0.091012	-4.35	306
1	13338015	13377042	0.0912786	-4.35	305
1	13338022	13377042	0.0915131	-4.34	304
1	13338027	13377042	0.0917376	-4.34	303
1	13338044	13377042	0.0915956	-4.34	302
1	13338079	13377042	0.0918027	-4.34	301
1	13338144	13377042	0.0918841	-4.33	300
1	13338170	13377042	0.0921004	-4.33	299
1	13338191	13377042	0.092056	-4.33	298
1	13338251	13377042	0.0922969	-4.32	297
1	13338252	13377042	0.0923513	-4.32	296
1	13338697	13378381	0.0932318	-4.31	300
1	13338709	13378381	0.0934882	-4.3	296
1	13338719	13378381	0.0937342	-4.29	295
1	13338856	13378381	0.0937426	-4.29	294
1	13338882	13378381	0.0939433	-4.29	293
1	13338894	13378381	0.094133	-4.29	292
1	13338911	13378381	0.0943274	-4.28	291
1	13338949	13378381	0.0945425	-4.28	290
1	13338958	13378381	0.0947426	-4.27	289
1	13339079	13378381	0.0949557	-4.27	288
1	13339109	13378381	0.0951535	-4.26	287
1	13339131	13378381	0.0953399	-4.26	286
1	13339351	13378381	0.0953812	-4.26	285
1	13339370	13378381	0.0955403	-4.26	284
1	13339390	13378381	0.0955658	-4.26	283
1	13339441	13378381	0.0957464	-4.25	282
1	13339504	13378381	0.0957148	-4.25	281
1	13339624	13378381	0.0956872	-4.25	280
1	13339936	13379857	0.0960407	-4.25	284
1	13339945	13379857	0.0961642	-4.24	280
1	13340079	13379857	0.0962065	-4.24	279
1	13340105	13379857	0.096311	-4.24	278
1	13340118	13379857	0.0962523	-4.24	277
1	13340133	13379857	0.096292	-4.24	276
1	13340197	13379857	0.0963194	-4.24	275
1	13340221	13379857	0.0962167	-4.24	274
1	13340232	13379857	0.096489	-4.24	273
1	13340250	13379857	0.0962414	-4.24	272
1	13340320	13379857	0.096208	-4.24	271
1	13340353	13379857	0.0963541	-4.24	270
1	13340388	13379857	0.0963919	-4.24	269
1	13340391	13379857	0.0966478	-4.23	268
1	13340411	13379857	0.0968664	-4.23	267
1	13340442	13379857	0.0964968	-4.24	266
1	13340640	13379857	0.0968286	-4.23	265
1	13340730	13379857	0.0971192	-4.22	264
1	13340871	13379857	0.0975342	-4.21	263
1	13340919	13379857	0.097966	-4.21	262
1	13340962	13379857	0.0983615	-4.2	261
1	13341167	13379857	0.0984058	-4.2	260
1	13341501	13381432	0.0989717	-4.18	264
1	13341520	13381432	0.0992194	-4.18	260
1	13341533	13381432	0.0994683	-4.17	259
1	13341597	13381432	0.0997048	-4.17	258
1	13341605	13381432	0.0999103	-4.16	257
1	13341614	13381432	0.100108	-4.16	256
1	13341629	13381432	0.100214	-4.16	255
1	13341646	13381432	0.100334	-4.16	254
1	13341674	13381432	0.100479	-4.15	253
1	13341678	13381432	0.10055	-4.15	252
1	13342002	13381997	0.100322	-4.16	253
1	13342003	13381997	0.100699	-4.15	252
1	13342008	13381997	0.100522	-4.15	251
1	13342009	13381997	0.100903	-4.14	250
1	13342028	13382027	0.100959	-4.14	252
1	13342037	13382027	0.100824	-4.15	248
1	13342121	13382027	0.100678	-4.15	247
1	13342140	13382027	0.100733	-4.15	246
1	13342359	13382027	0.101063	-4.14	245
1	13342367	13382027	0.100967	-4.14	244
1	13342942	13382027	0.100895	-4.14	243
1	13342977	13382027	0.101122	-4.14	242
1	13343171	13382027	0.101384	-4.13	241
1	13343180	13383179	0.102122	-4.12	242
1	13343258	13383179	0.102377	-4.11	241
1	13343307	13383280	0.102959	-4.1	243
1	13343634	13383280	0.103261	-4.09	239
1	13343653	13383280	0.10353	-4.09	238
1	13343764	13383280	0.103871	-4.08	237
1	13343787	13383280	0.104295	-4.07	236
1	13343834	13383280	0.104677	-4.06	235
1	13343867	13383280	0.105062	-4.06	234
1	13344004	13383280	0.105423	-4.05	233
1	13344006	13383280	0.105818	-4.04	232
1	13344032	13383280	0.105858	-4.04	231
1	13344219	13383280	0.1062	-4.03	230
1	13344248	13383280	0.1062	-4.03	229
1	13344481	13383280	0.106294	-4.03	228
1	13344661	13383280	0.106737	-4.02	227
1	13345483	13385429	0.105661	-4.04	234
1	13345546	13385429	0.105409	-4.05	230
1	13345915	13385784	0.104887	-4.06	236
1	13346027	13386009	0.105335	-4.05	237
1	13346288	13386288	0.107373	-4.01	246
1	13346316	13386305	0.106781	-4.02	244
1	13346432	13386331	0.1067	-4.02	246
1	13346441	13386331	0.107075	-4.01	242
1	13346468	13386331	0.107442	-4.01	241
1	13346572	13386331	0.107822	-4	240
1	13346575	13386331	0.107657	-4	239
1	13346597	13386331	0.10747	-4.01	238
1	13346611	13386331	0.107242	-4.01	237
1	13346763	13386689	0.107779	-4	238
1	13346852	13386835	0.107724	-4	239
1	13346926	13386896	0.106896	-4.02	237
1	13347003	13386896	0.106524	-4.03	236
1	13347107	13386896	0.106998	-4.02	235
1	13347119	13386896	0.107419	-4.01	234
1	13347205	13386896	0.107891	-4	233
1	13347554	13387532	0.107829	-4	237
1	13351297	13391263	0.107315	-4.01	284
1	13846203	13884719	0.107425	-4.01	339
1	13846438	13884719	0.107139	-4.01	338
1	13846490	13884719	0.106961	-4.02	337
1	13846605	13884719	0.107269	-4.01	336
1	13846613	13884719	0.107574	-4	335
1	13846616	13884719	0.107878	-4	334
1	13846915	13884719	0.10775	-4	329
1	13847006	13884719	0.107407	-4.01	328
1	13848880	13888225	0.107234	-4.01	308
1	13848955	13888225	0.107602	-4	307
1	13849002	13888225	0.107897	-4	306
1	13849480	13888225	0.107661	-4	301
1	13849841	13889736	0.107881	-4	301
1	13849972	13889972	0.10753	-4	302
1	13850024	13889972	0.107267	-4.01	298
1	13850077	13889972	0.107094	-4.01	297
1	13850110	13889972	0.107006	-4.02	296
1	13850130	13889972	0.107269	-4.01	295
1	13850165	13889972	0.107545	-4	294
1	13850179	13889972	0.107855	-4	293
1	13882403	13922329	0.0832021	-4.52	79
1	13882447	13922329	0.083904	-4.5	75
1	13884688	13924644	0.068065	-4.84	94
1	13884719	13924708	0.0681511	-4.83	95
1	13887245	13927143	0.0607366	-4.99	106
1	13887262	13927143	0.054678	-5.12	102
1	13888170	13928087	0.0436692	-5.35	119
1	13888225	13928087	0.0385978	-5.46	115
1	13889736	13929735	0.0423387	-5.38	135
1	13889972	13929764	0.044104	-5.34	133
1	13892131	13929764	0.044417	-5.33	132
1	13892216	13929764	0.0422976	-5.38	131
1	13894172	13929764	0.0424901	-5.37	130
1	13894216	13929764	0.0427277	-5.37	129
1	13896866	13936706	0.0389044	-5.45	136
1	13896893	13936706	0.0389934	-5.45	132
1	13900635	13940604	0.0435632	-5.35	189
1	13900668	13940665	0.0419473	-5.39	190
1	13905693	13944759	0.0464958	-5.29	226
1	13905723	13944759	0.0466725	-5.29	222
1	13912403	13952307	0.0470554	-5.28	313
1	13912480	13952424	0.0470439	-5.28	311
1	13916392	13956033	0.0448951	-5.32	360
1	13916903	13956033	0.044992	-5.32	356
1	13917629	13956033	0.045086	-5.32	355
1	13917824	13957790	0.045271	-5.32	356
1	13918017	13957858	0.0456893	-5.31	358
1	13918112	13957858	0.04584	-5.3	354
1	13918278	13958168	0.0460287	-5.3	358
1	13918298	13958168	0.0461738	-5.3	354
1	13918304	13958168	0.0463164	-5.29	353
1	13918441	13958168	0.0464649	-5.29	352
1	13918445	13958168	0.0466264	-5.29	351
1	13918485	13958168	0.0467976	-5.28	350
1	13918555	13958489	0.0471783	-5.28	351
1	13918570	13958489	0.0473382	-5.27	350
1	13918774	13958489	0.0475027	-5.27	349
1	13918866	13958489	0.047596	-5.27	348
1	13919437	13958965	0.0458194	-5.3	350
1	13919522	13958965	0.0459285	-5.3	346
1	13919581	13958965	0.0460638	-5.3	345
1	13919698	13958965	0.0461862	-5.3	344
1	13919910	13958965	0.0463352	-5.29	343
1	13919921	13958965	0.046501	-5.29	342
1	13919966	13958965	0.0466609	-5.29	341
1	13919988	13958965	0.0468148	-5.28	340
1	13920317	13958965	0.0469519	-5.28	339
1	13920345	13958965	0.0459051	-5.3	338
1	13920570	13958965	0.0460193	-5.3	337
1	13920645	13958965	0.0461039	-5.3	336
1	13920648	13958965	0.0462155	-5.3	335
1	13920800	13958965	0.0463295	-5.29	334
1	13921008	13960898	0.0473466	-5.27	338
1	13921130	13960898	0.0474756	-5.27	334
1	13921170	13960898	0.0476329	-5.27	333
1	13921171	13960898	0.0477672	-5.26	332
1	13921177	13960898	0.0479004	-5.26	331
1	13921208	13960898	0.0480306	-5.26	330
1	13921226	13960898	0.0481653	-5.25	329
1	13921258	13960898	0.048295	-5.25	328
1	13921307	13960898	0.0484502	-5.25	327
1	13921362	13960898	0.048614	-5.25	326
1	13921377	13960898	0.0487788	-5.24	325
1	13921382	13960898	0.0489507	-5.24	324
1	13921461	13960898	0.0491256	-5.23	323
1	13921482	13960898	0.0492822	-5.23	322
1	13921507	13960898	0.0494398	-5.23	321
1	13921569	13960898	0.0496064	-5.22	320
1	13921769	13960898	0.0498021	-5.22	319
1	13921770	13960898	0.0499732	-5.22	318
1	13921771	13960898	0.0497665	-5.22	317
1	13921823	13960898	0.0499366	-5.22	316
1	13921855	13960898	0.0496673	-5.22	315
1	13921938	13960898	0.0497669	-5.22	314
1	13921945	13960898	0.0498893	-5.22	313
1	13921971	13960898	0.0498501	-5.22	312
1	13922009	13960898	0.0497426	-5.22	311
1	13922161	13960898	0.0498763	-5.22	310
1	13922329	13960898	0.0499961	-5.22	309
1	13922671	13960898	0.0500957	-5.21	308
1	13922763	13960898	0.050225	-5.21	307
1	13923153	13960898	0.0503696	-5.21	306
1	13923186	13960898	0.0505214	-5.2	305
1	13923296	13960898	0.0505212	-5.2	304
1	13923363	13963324	0.0502271	-5.21	305
1	13924375	13963440	0.050854	-5.2	307
1	13924378	13963440	0.0509692	-5.2	303
1	13924380	13963440	0.0510828	-5.19	302
1	13924482	13963440	0.051199	-5.19	301
1	13924501	13963440	0.0513223	-5.19	300
1	13924508	13963440	0.0514636	-5.19	299
1	13924537	13963440	0.0515794	-5.18	298
1	13924617	13963440	0.0513971	-5.19	297
1	13924632	13963440	0.0515024	-5.18	296
1	13924643	13963440	0.0515993	-5.18	295
1	13924644	13963440	0.0516965	-5.18	294
1	13924707	13963440	0.0517986	-5.18	293
1	13924708	13963440	0.0518988	-5.18	292
1	13925591	13963440	0.0519995	-5.17	291
1	13925846	13963440	0.0521771	-5.17	290
1	13926159	13963440	0.05239	-5.17	289
1	13926365	13963440	0.0525702	-5.16	288
1	13926386	13963440	0.052784	-5.16	287
1	13926459	13963440	0.0529926	-5.15	286
1	13926617	13963440	0.0531069	-5.15	285
1	13926725	13963440	0.0532804	-5.15	284
1	13926881	13963440	0.0534171	-5.14	283
1	13926882	13963440	0.0536188	-5.14	282
1	13927081	13963440	0.0538221	-5.14	281
1	13927143	13963440	0.0539954	-5.13	280
1	13927268	13967224	0.0539472	-5.13	281
1	13927280	13967224	0.054131	-5.13	280
1	13927409	13967374	0.0540704	-5.13	282
1	13927431	13967374	0.0542332	-5.13	278
1	13927458	13967374	0.054397	-5.12	277
1	13927472	13967374	0.054574	-5.12	276
1	13927509	13967374	0.0547597	-5.12	275
1	13927579	13967374	0.0549067	-5.11	274
1	13927662	13967374	0.055072	-5.11	273
1	13927667	13967374	0.0552232	-5.11	272
1	13927790	13967374	0.0553854	-5.1	271
1	13927823	13967374	0.0555204	-5.1	270
1	13927899	13967374	0.0556766	-5.1	269
1	13928071	13967374	0.055672	-5.1	268
1	13928087	13967374	0.0558997	-5.09	267
1	13928314	13967374	0.0556864	-5.1	266
1	13928649	13967374	0.05544	-5.1	265
1	13929136	13967374	0.0551079	-5.11	264
1	13929138	13967374	0.0553345	-5.1	263
1	13929142	13967374	0.0555655	-5.1	262
1	13929163	13967374	0.0558038	-5.09	261
1	13929361	13967374	0.0560147	-5.09	260
1	13929369	13967374	0.0554835	-5.1	259
1	13929377	13967374	0.0556922	-5.1	258
1	13929398	13969389	0.0586508	-5.03	259
1	13929415	13969389	0.0588433	-5.03	258
1	13929433	13969389	0.0583336	-5.04	257
1	13929468	13969389	0.0585408	-5.04	256
1	13929535	13969389	0.0583534	-5.04	255
1	13929554	13969389	0.0578412	-5.05	254
1	13929693	13969578	0.0602418	-5	256
1	13929733	13969578	0.0598414	-5.01	252
1	13929735	13969578	0.0600896	-5	251
1	13929764	13969578	0.0603129	-5	250
1	13934370	13974342	0.0872668	-4.43	290
1	13936435	13976354	0.0950183	-4.27	321
1	13936652	13976644	0.0976684	-4.21	322
1	13936655	13976644	0.0976282	-4.21	318
1	13936664	13976644	0.097873	-4.21	317
1	13936706	13976694	0.0989773	-4.18	318
1	13936905	13976719	0.0998344	-4.17	320
1	13936943	13976719	0.100039	-4.16	316
1	13937063	13976719	0.100008	-4.16	315
1	13937090	13976719	0.0998274	-4.17	314
1	13937136	13976719	0.0997463	-4.17	313
1	13937237	13977231	0.10046	-4.15	314
1	13937299	13977231	0.100734	-4.15	313
1	13937477	13977231	0.101005	-4.14	312
1	13937502	13977231	0.101279	-4.14	311
1	13937523	13977231	0.101209	-4.14	310
1	13937551	13977528	0.101864	-4.12	312
1	13937558	13977528	0.102129	-4.12	308
1	13937592	13977528	0.102408	-4.11	307
1	13937709	13977528	0.102681	-4.11	306
1	13937710	13977528	0.102623	-4.11	305
1	13937931	13977528	0.102585	-4.11	304
1	13938033	13977528	0.102832	-4.1	303
1	13938057	13977528	0.102754	-4.1	302
1	13938083	13977528	0.1027	-4.11	301
1	13938084	13977528	0.102761	-4.1	300
1	13938205	13977528	0.10304	-4.1	299
1	13938245	13977528	0.103371	-4.09	298
1	13938359	13977528	0.103249	-4.09	297
1	13938494	13977528	0.103592	-4.09	296
1	13938528	13977528	0.103911	-4.08	295
1	13938535	13977528	0.104284	-4.07	294
1	13938565	13977528	0.104682	-4.06	293
1	13938583	13977528	0.105065	-4.06	292
1	13938609	13977528	0.105424	-4.05	291
1	13938640	13977528	0.105567	-4.05	290
1	13938658	13977528	0.105908	-4.04	289
1	13938903	13977528	0.105859	-4.04	288
1	13938937	13977528	0.106366	-4.03	287
1	13938968	13977528	0.106851	-4.02	286
1	13939054	13977528	0.107271	-4.01	285
1	14579615	14619052	0.10761	-4	248
1	14579616	14619052	0.105892	-4.04	244
1	14587645	14626508	0.107263	-4.01	244
1	14588060	14626508	0.105517	-4.05	243
1	14588105	14626508	0.103769	-4.08	242
1	14588345	14628219	0.106975	-4.02	241
1	14588572	14628219	0.104812	-4.06	240
1	14588649	14628219	0.102994	-4.1	239
1	14588752	14628219	0.101658	-4.13	238
1	14588917	14628219	0.101831	-4.12	237
1	14589201	14628219	0.100435	-4.15	236
1	14589472	14628219	0.09862	-4.19	235
1	14589485	14628219	0.096873	-4.23	234
1	14589605	14629558	0.0965621	-4.24	238
1	14589755	14629558	0.0969595	-4.23	234
1	14590087	14629558	0.0973844	-4.22	233
1	14590196	14629558	0.0978374	-4.21	232
1	14590538	14630444	0.0997775	-4.17	236
1	14590567	14630444	0.100106	-4.16	232
1	14591003	14630444	0.100446	-4.15	231
1	14591109	14631079	0.104237	-4.07	232
1	14591135	14631079	0.104707	-4.06	231
1	14591240	14631149	0.106582	-4.02	233
1	14591274	14631149	0.107021	-4.01	229
1	18696339	18736334	0.0233043	-5.78	97
1	18696389	18736379	0.016556	-5.92	95
1	18708017	18747467	0.0389836	-5.45	197
1	18708277	18747467	0.0375533	-5.48	193
1	18722832	18762694	0.085846	-4.46	301
1	18722854	18762694	0.0842488	-4.49	297
1	18727602	18767487	0.0936286	-4.3	339
1	18727845	18767634	0.0939986	-4.29	340
1	18727983	18767966	0.0944956	-4.28	338
1	18728309	18768201	0.0950534	-4.27	340
1	18728713	18768201	0.095244	-4.26	336
1	18728741	18768201	0.0954892	-4.26	335
1	18728751	18768201	0.0957356	-4.25	334
1	18728805	18768201	0.0959698	-4.25	333
1	18728857	18768201	0.096188	-4.24	332
1	18728936	18768201	0.0964209	-4.24	331
1	18729031	18768201	0.0966963	-4.23	330
1	18729060	18768201	0.0969734	-4.23	329
1	18729061	18768201	0.0972625	-4.22	328
1	18729079	18768201	0.0975603	-4.21	327
1	18729100	18768201	0.0978635	-4.21	326
1	18729112	18769106	0.0988197	-4.19	327
1	18729155	18769106	0.0990879	-4.18	326
1	18729205	18769106	0.0993359	-4.18	325
1	18729286	18769106	0.0995454	-4.17	324
1	18729332	18769106	0.0997884	-4.17	323
1	18729372	18769347	0.0997484	-4.17	325
1	18729389	18769347	0.0999632	-4.16	321
1	18729390	18769347	0.100168	-4.16	320
1	18729463	18769347	0.100374	-4.15	319
1	18729505	18769347	0.100591	-4.15	318
1	18729513	18769347	0.100843	-4.14	317
1	18730036	18769347	0.101089	-4.14	316
1	18730038	18769347	0.101373	-4.13	315
1	18730042	18769347	0.101655	-4.13	314
1	18730236	18769347	0.10195	-4.12	313
1	18730527	18769347	0.102347	-4.11	312
1	18731235	18769347	0.102638	-4.11	311
1	18731317	18769347	0.103005	-4.1	310
1	18731503	18769347	0.103351	-4.09	309
1	18731515	18769347	0.103746	-4.08	308
1	18731528	18769347	0.104117	-4.08	307
1	18731560	18769347	0.104502	-4.07	306
1	18731569	18769347	0.104818	-4.06	305
1	18731578	18769347	0.10514	-4.05	304
1	18731663	18769347	0.105463	-4.05	303
1	18731968	18771851	0.107753	-4	307
1	18797193	18834678	0.0995108	-4.17	198
1	18797242	18834678	0.100181	-4.16	194
1	18904294	18940175	0.106736	-4.02	180
1	18904412	18940175	0.107132	-4.01	179
1	18904430	18940175	0.107157	-4.01	178
1	18904432	18940175	0.107057	-4.01	177
1	18904443	18940175	0.107502	-4	176
1	18904593	18940175	0.107174	-4.01	175
1	18904629	18940175	0.106701	-4.02	174
1	18904681	18940175	0.102947	-4.1	173
1	18904997	18940175	0.103322	-4.09	172
1	18905159	18940175	0.0997299	-4.17	171
1	18905255	18940175	0.100154	-4.16	170
1	18905257	18940175	0.100378	-4.15	169
1	18905554	18940175	0.0980814	-4.2	168
1	18905561	18940175	0.0985529	-4.19	167
1	18905609	18940175	0.0982346	-4.2	166
1	18905860	18940175	0.0983706	-4.2	165
1	18905963	18940175	0.0983043	-4.2	164
1	18906062	18940175	0.0990516	-4.18	163
1	18906521	18940175	0.0994837	-4.17	162
1	18906640	18940175	0.096654	-4.23	161
1	18906854	18940175	0.097326	-4.22	160
1	18907034	18940175	0.0979053	-4.21	159
1	18907106	18940175	0.0983296	-4.2	158
1	18907255	18940175	0.0948925	-4.27	157
1	18907370	18940175	0.0947335	-4.27	156
1	18907410	18940175	0.0918353	-4.33	155
1	18907570	18940175	0.0924014	-4.32	154
1	18907825	18940175	0.0929242	-4.31	153
1	18907857	18940175	0.092925	-4.31	152
1	18907872	18940175	0.0934645	-4.3	151
1	18907947	18940175	0.0939881	-4.29	150
1	18908155	18940175	0.0944876	-4.28	149
1	18908358	18940175	0.0946214	-4.28	148
1	18908520	18940175	0.0945961	-4.28	147
1	18908533	18940175	0.0941251	-4.29	146
1	18908608	18940175	0.0936171	-4.3	145
1	18908665	18940175	0.0931555	-4.31	144
1	18908669	18940175	0.0927408	-4.32	143
1	18908740	18940175	0.0892242	-4.39	142
1	18908850	18940175	0.0897918	-4.38	141
1	18908860	18940175	0.0903363	-4.37	140
1	18908986	18940175	0.0907951	-4.36	139
1	18909007	18940175	0.0905094	-4.36	138
1	18909078	18940175	0.0912413	-4.35	137
1	18909251	18940175	0.0918895	-4.33	136
1	18909350	18940175	0.0914943	-4.34	135
1	18909356	18940175	0.0915471	-4.34	134
1	18909423	18940175	0.0914809	-4.34	133
1	18909479	18940175	0.0912523	-4.35	132
1	18909536	18940175	0.0910686	-4.35	131
1	18909679	18940175	0.0907848	-4.36	130
1	18909772	18940175	0.0903746	-4.37	129
1	18909779	18940175	0.0851057	-4.48	128
1	18909920	18940175	0.0848127	-4.48	127
1	18910042	18949992	0.086449	-4.45	128
1	18910080	18950070	0.0879987	-4.42	130
1	18910082	18950070	0.0885693	-4.4	126
1	18910089	18950070	0.0879843	-4.42	125
1	18910134	18950070	0.0874226	-4.43	124
1	18910246	18950070	0.0865463	-4.45	123
1	18910435	18950070	0.0853619	-4.47	122
1	18910485	18950070	0.0846209	-4.49	121
1	18910511	18950070	0.0853666	-4.47	120
1	18910518	18950070	0.0845346	-4.49	119
1	18910540	18950070	0.0837761	-4.5	118
1	18910585	18950070	0.084496	-4.49	117
1	18910681	18950070	0.0843311	-4.49	116
1	18910697	18950070	0.0841776	-4.5	115
1	18910738	18950070	0.0847358	-4.48	114
1	18910794	18950070	0.0841312	-4.5	113
1	18910841	18950070	0.0840324	-4.5	112
1	18910998	18950070	0.0841994	-4.5	111
1	18911109	18950070	0.0848747	-4.48	110
1	18911149	18950070	0.0845671	-4.49	109
1	18911250	18950070	0.0843701	-4.49	108
1	18911467	18950070	0.0842438	-4.49	107
1	18911516	18950070	0.0833875	-4.51	106
1	18911675	18950070	0.0826935	-4.53	105
1	18911683	18950070	0.0820439	-4.54	104
1	18911698	18950070	0.0815819	-4.55	103
1	18911781	18950070	0.080995	-4.56	102
1	18911796	18950070	0.0817249	-4.55	101
1	18911908	18950070	0.0824584	-4.53	100
1	18911911	18950070	0.0834407	-4.51	99
1	18911943	18950070	0.0831957	-4.52	98
1	18912006	18950070	0.0842438	-4.49	97
1	18912111	18950070	0.0851619	-4.48	96
1	18912149	18950070	0.0860362	-4.46	95
1	18912193	18950070	0.0859094	-4.46	94
1	18912363	18950070	0.0855821	-4.47	93
1	18912382	18950070	0.0864668	-4.45	92
1	18912428	18950070	0.0873249	-4.43	91
1	18912432	18950070	0.0881428	-4.41	90
1	18912498	18950070	0.0883291	-4.41	89
1	18913011	18950070	0.0893634	-4.39	88
1	18913021	18950070	0.0904343	-4.36	87
1	18913053	18950070	0.0898847	-4.38	86
1	18913066	18950070	0.0909916	-4.35	85
1	18913091	18950070	0.0906393	-4.36	84
1	18913127	18950070	0.0904191	-4.36	83
1	18913134	18950070	0.0902854	-4.37	82
1	18913164	18950070	0.0910187	-4.35	81
1	18913235	18950070	0.0894648	-4.38	80
1	18913281	18950070	0.0904204	-4.36	79
1	18913315	18950070	0.0892032	-4.39	78
1	18913468	18950070	0.0901108	-4.37	77
1	18913497	18950070	0.0908001	-4.36	76
1	18913529	18950070	0.0916696	-4.34	75
1	18913583	18950070	0.0924694	-4.32	74
1	18913614	18950070	0.0932246	-4.31	73
1	18913688	18950070	0.092846	-4.31	72
1	18913689	18950070	0.0937078	-4.3	71
1	18913717	18950070	0.0945857	-4.28	70
1	18913948	18950070	0.0953247	-4.26	69
1	18913959	18950070	0.0947654	-4.27	68
1	18914061	18950070	0.0943975	-4.28	67
1	18914124	18950070	0.0955618	-4.26	66
1	18914197	18950070	0.0953575	-4.26	65
1	18914273	18950070	0.0954289	-4.26	64
1	18914303	18950070	0.0936225	-4.3	63
1	18914381	18950070	0.0913259	-4.35	62
1	18914415	18950070	0.0898664	-4.38	61
1	18914419	18950070	0.0885382	-4.4	60
1	18914478	18950070	0.0872762	-4.43	59
1	18914619	18950070	0.0885327	-4.4	58
1	18914623	18950070	0.0865524	-4.45	57
1	18914691	18950070	0.08448	-4.49	56
1	18914709	18950070	0.0826388	-4.53	55
1	18914806	18950070	0.0840033	-4.5	54
1	18914885	18950070	0.0853585	-4.47	53
1	18914941	18950070	0.0851988	-4.47	52
1	18914979	18950070	0.086835	-4.44	51
1	19160342	19200057	0.105336	-4.05	95
1	19160428	19200057	0.103571	-4.09	94
1	19160430	19200057	0.100281	-4.16	93
1	19160432	19200057	0.096446	-4.24	92
1	19160476	19200057	0.0916588	-4.34	91
1	19160536	19200057	0.0921761	-4.33	90
1	19160553	19200057	0.0835389	-4.51	89
1	19160770	19200057	0.0843226	-4.49	88
1	19160820	19200057	0.0835344	-4.51	87
1	19161150	19200057	0.0824648	-4.53	86
1	19161421	19200057	0.0748382	-4.69	85
1	19161491	19200057	0.0754735	-4.68	84
1	19161544	19200057	0.0753103	-4.68	83
1	19161574	19200057	0.0749959	-4.69	82
1	19161575	19200057	0.0736935	-4.72	81
1	19161644	19200057	0.0663503	-4.87	80
1	19161655	19200057	0.0594902	-5.02	79
1	19161658	19200057	0.0535991	-5.14	78
1	19161960	19200057	0.0474067	-5.27	77
1	19161987	19200057	0.0360626	-5.51	76
1	19161997	19200057	0.034075	-5.55	75
1	19162063	19200057	0.0235743	-5.77	74
1	19162197	19200057	0.0218193	-5.81	73
1	19162426	19200057	0.0220368	-5.8	72
1	19162733	19200057	0.0223178	-5.8	71
1	19162741	19200057	0.0215067	-5.82	70
1	19163094	19200057	0.0217326	-5.81	69
1	19163111	19200057	0.0219231	-5.81	68
1	19163153	19200057	0.0221334	-5.8	67
1	19163170	19200057	0.0223518	-5.8	66
1	19163215	19200057	0.0225917	-5.79	65
1	19163216	19200057	0.0228584	-5.79	64
1	19163239	19200057	0.0231271	-5.78	63
1	19163367	19200057	0.0234022	-5.78	62
1	19163369	19200057	0.0237731	-5.77	61
1	19163372	19200057	0.0241607	-5.76	60
1	19163391	19200057	0.0245562	-5.75	59
1	19163465	19200057	0.024944	-5.74	58
1	19163475	19200057	0.0252803	-5.74	57
1	19163596	19200057	0.0255984	-5.73	56
1	19163620	19200057	0.0234291	-5.78	55
1	19163665	19200057	0.0207437	-5.83	54
1	19163769	19200057	0.0188113	-5.87	53
1	19163770	19200057	0.0172911	-5.9	52
1	19163818	19200057	0.0157288	-5.94	51
1	19176800	19216715	0	-6.27	52
1	19178358	19218117	0	-6.27	52
1	19179073	19218785	0	-6.27	52
1	19179567	19219280	0	-6.27	53
1	19181976	19221905	0	-6.27	57
1	19182001	19221905	0	-6.27	53
1	19183758	19223680	0.0111572	-6.03	60
1	19183953	19223852	0.0109908	-6.04	61
1	19185989	19225898	0.00887322	-6.08	75
1	19186141	19225898	0.00900738	-6.08	71
1	19189295	19229263	0.0153285	-5.95	93
1	19189357	19229263	0.0154392	-5.94	89
1	19193309	19233057	0.0224381	-5.8	108
1	19193383	19233057	0.0226854	-5.79	104
1	19193878	19233742	0.0226031	-5.79	108
1	19194008	19233742	0.0228393	-5.79	104
1	19194048	19233742	0.0231182	-5.78	103
1	19194172	19233742	0.0233782	-5.78	102
1	19194349	19233742	0.0236705	-5.77	101
1	19194593	19234547	0.0234402	-5.78	105
1	19197931	19237848	0.0224073	-5.8	110
1	19200057	19238447	0.0219639	-5.81	112
1	19248994	19288938	0.00214968	-6.22	220
1	19249009	19288938	0.00215725	-6.22	216
1	19249166	19288938	0.00216487	-6.22	215
1	19249351	19289268	0.00216413	-6.22	216
1	19249529	19289268	0.00217665	-6.22	215
1	19249651	19289268	0.00219033	-6.22	214
1	19249804	19289678	0.00219184	-6.22	216
1	19249807	19289678	0.00220162	-6.22	212
1	19249972	19289678	0.00221136	-6.22	211
1	19250006	19289678	0.00221975	-6.22	210
1	19250097	19289678	0.00222808	-6.22	209
1	19250266	19289678	0.00223819	-6.22	208
1	19250318	19289678	0.00225118	-6.22	207
1	19250320	19289678	0.00226487	-6.22	206
1	19250630	19289678	0.00227886	-6.22	205
1	19250886	19289678	0.00229136	-6.22	204
1	19251844	19291710	0.00228461	-6.22	208
1	19251961	19291710	0.00229718	-6.22	204
1	19252034	19291710	0.00231003	-6.22	203
1	19252049	19291710	0.00232245	-6.22	202
1	19252081	19291710	0.00233458	-6.22	201
1	19252191	19291710	0.00234669	-6.22	200
1	19252695	19291710	0.00236069	-6.22	199
1	19252980	19291710	0.00237262	-6.22	198
1	19253222	19291710	0.00238483	-6.22	197
1	19253350	19291710	0.0023934	-6.22	196
1	19254846	19293800	0.0023805	-6.22	200
1	19255136	19293800	0.00238648	-6.22	196
1	19255212	19293800	0.0023934	-6.22	195
1	19255886	19295595	0.00239114	-6.22	196
1	19255950	19295595	0.00240308	-6.22	195
1	19256009	19295595	0.00241838	-6.22	194
1	19256050	19295595	0.00243231	-6.22	193
1	19256114	19295595	0.00244703	-6.22	192
1	19256144	19295595	0.00245954	-6.22	191
1	19256188	19295595	0.00247234	-6.22	190
1	19256363	19296283	0.00247138	-6.22	192
1	19256364	19296283	0.00196053	-6.23	188
1	19256367	19296283	0.00144509	-6.24	187
1	19256709	19296283	0.00145167	-6.24	186
1	19256772	19296283	0.00145976	-6.24	185
1	19256974	19296283	0.00146862	-6.24	184
1	19256994	19296283	0.001477	-6.24	183
1	19256995	19296283	0.00148628	-6.24	182
1	19257343	19296283	0.00149578	-6.24	181
1	19257450	19297378	0.00149894	-6.24	182
1	19257735	19297562	0.00149609	-6.24	184
1	19257792	19297562	0.00150294	-6.24	180
1	19257872	19297562	0.00150892	-6.24	179
1	19258334	19297562	0.00151432	-6.24	178
1	19258475	19297562	0.00152249	-6.24	177
1	19258699	19297562	0.0015299	-6.24	176
1	19258808	19297562	0.00153642	-6.24	175
1	19258861	19297562	0.00154483	-6.24	174
1	19259116	19297562	0.00155301	-6.24	173
1	19259121	19297562	0.00156228	-6.24	172
1	19259298	19297562	0.00157176	-6.24	171
1	19259701	19297562	0.00158035	-6.24	170
1	19259728	19297562	0.00159017	-6.24	169
1	19259788	19299776	0.00158479	-6.24	173
1	19259933	19299776	0.00159432	-6.24	169
1	19259946	19299776	0.00160443	-6.24	168
1	19260477	19299776	0.00161456	-6.24	167
1	19260529	19299776	0.00162481	-6.23	166
1	19260598	19299776	0.00163423	-6.23	165
1	19260676	19299776	0.00164535	-6.23	164
1	19260785	19299776	0.00165638	-6.23	163
1	19260810	19299776	0.00166667	-6.23	162
1	19260888	19299776	0.00167849	-6.23	161
1	19261274	19299776	0.00169023	-6.23	160
1	19261598	19299776	0.00169779	-6.23	159
1	19262409	19302251	0.00166603	-6.23	164
1	19262883	19302881	0.00164179	-6.23	166
1	19263191	19303020	0.00163338	-6.23	167
1	19263496	19303406	0.00162027	-6.24	168
1	19264103	19303925	0.00159849	-6.24	170
1	19264366	19304237	0.00159524	-6.24	171
1	19264418	19304237	0.00160525	-6.24	167
1	19264421	19304237	0.0016167	-6.24	166
1	19264552	19304237	0.00162927	-6.23	165
1	19264665	19304661	0.00161943	-6.24	169
1	19264703	19304661	0.00162963	-6.23	165
1	19264835	19304661	0.00164228	-6.23	164
1	19264933	19304661	0.00165202	-6.23	163
1	19264945	19304661	0.00166377	-6.23	162
1	19265057	19304661	0.00167491	-6.23	161
1	19265244	19305228	0.00166339	-6.23	165
1	19265489	19305228	0.00167555	-6.23	161
1	19265721	19305228	0.00168505	-6.23	160
1	19265814	19305768	0.00168815	-6.23	161
1	19265862	19305829	0.00169166	-6.23	163
1	19266214	19305829	0.00170463	-6.23	159
1	19266381	19306302	0.0017045	-6.23	160
1	19266487	19306302	0.00171567	-6.23	159
1	19266525	19306520	0.001717	-6.23	161
1	19266906	19306520	0.00172834	-6.23	157
1	19267049	19306520	0.0017383	-6.23	156
1	19267060	19306520	0.00175034	-6.23	155
1	19267078	19306520	0.00176169	-6.23	154
1	19267079	19306520	0.00177233	-6.23	153
1	19267125	19306520	0.00178325	-6.23	152
1	19267256	19307249	0.00176835	-6.23	156
1	19267335	19307249	0.00177878	-6.23	152
1	19267384	19307249	0.00179007	-6.23	151
1	19267401	19307249	0.00179812	-6.23	150
1	19267525	19307249	0.00180579	-6.23	149
1	19267530	19307249	0.00181533	-6.23	148
1	19267539	19307249	0.00182512	-6.23	147
1	19267778	19307726	0.00182285	-6.23	148
1	19267828	19307726	0.00183333	-6.23	147
1	19268599	19307900	0.00183242	-6.23	149
1	19268799	19307900	0.00184517	-6.23	145
1	19268912	19307900	0.00185921	-6.23	144
1	19269251	19309110	0.00185014	-6.23	148
1	19269731	19309636	0.00183563	-6.23	149
1	19269734	19309636	0.00184874	-6.23	145
1	19269916	19309636	0.00186251	-6.23	144
1	19269957	19309636	0.00187793	-6.23	143
1	19270172	19310022	0.00186204	-6.23	147
1	19270411	19310387	0.00185811	-6.23	148
1	19270484	19310387	0.00186932	-6.23	144
1	19270690	19310554	0.00185325	-6.23	148
1	19270691	19310554	0.0018652	-6.23	144
1	19270741	19310554	0.00187697	-6.23	143
1	19270883	19310792	0.00186204	-6.23	147
1	19271045	19311040	0.00186346	-6.23	145
1	19271090	19311040	0.00187601	-6.23	144
1	19271224	19311040	0.00189084	-6.23	143
1	19272142	19311541	0.00189133	-6.23	145
1	19272242	19312143	0.0018928	-6.23	143
1	19272448	19312272	0.0018941	-6.23	145
1	19272494	19312272	0.00191138	-6.23	141
1	19272567	19312272	0.00192712	-6.23	140
1	19273515	19313498	0.00188776	-6.23	146
1	19273575	19313542	0.00188711	-6.23	144
1	19273578	19313542	0.00190328	-6.23	143
1	19273618	19313542	0.00191972	-6.23	142
1	19273686	19313542	0.00193798	-6.23	141
1	19273726	19313542	0.00195364	-6.23	140
1	19273798	19313542	0.0019678	-6.23	139
1	19274197	19314165	0.00196921	-6.23	141
1	19275341	19314165	0.00198377	-6.23	137
1	19275853	19315741	0.00198807	-6.23	138
1	19275992	19315741	0.00200218	-6.23	137
1	19276022	19316002	0.00200364	-6.23	139
1	19276181	19316002	0.00201798	-6.23	135
1	19276468	19316002	0.00203177	-6.23	134
1	19276488	19316002	0.00204746	-6.23	133
1	19276531	19316002	0.00206185	-6.23	132
1	19276850	19316002	0.00207508	-6.23	131
1	19276868	19316002	0.00209424	-6.23	130
1	19277012	19317000	0.00207998	-6.23	134
1	19277080	19317000	0.00209763	-6.22	130
1	19277297	19317000	0.00211701	-6.22	129
1	19277517	19317000	0.00213116	-6.22	128
1	19277537	19317000	0.00214592	-6.22	127
1	19277559	19317000	0.00215982	-6.22	126
1	19278740	19317000	0.00217305	-6.22	125
1	19278826	19317000	0.00219167	-6.22	124
1	19278894	19317000	0.00220972	-6.22	123
1	19278969	19317000	0.00223259	-6.22	122
1	19279268	19317000	0.00225317	-6.22	121
1	19279566	19317000	0.00227343	-6.22	120
1	19279711	19319706	0.00227767	-6.22	121
1	19279923	19319706	0.00229693	-6.22	120
1	19280337	19320065	0.00229142	-6.22	122
1	19280970	19320065	0.00231311	-6.22	118
1	19281104	19320065	0.00232558	-6.22	117
1	19281444	19320065	0.00234017	-6.22	116
1	19281465	19320065	0.00236737	-6.22	115
1	19281565	19320065	0.00239312	-6.22	114
1	19281597	19320065	0.00241572	-6.22	113
1	19281645	19320065	0.00243848	-6.22	112
1	19281937	19320065	0.00245837	-6.22	111
1	19281958	19320065	0	-6.27	110
1	19281962	19320065	0	-6.27	109
1	19281966	19320065	0	-6.27	108
1	19282029	19320065	0	-6.27	107
1	19282297	19320065	0	-6.27	106
1	19282308	19320065	0	-6.27	105
1	19282562	19320065	0	-6.27	104
1	19282616	19320065	0	-6.27	103
1	19282754	19320065	0	-6.27	102
1	19282831	19320065	0	-6.27	101
1	19282879	19320065	0	-6.27	100
1	19282928	19320065	0	-6.27	99
1	19283001	19320065	0	-6.27	98
1	19283008	19320065	0	-6.27	97
1	19283130	19320065	0	-6.27	96
1	19283380	19323289	0	-6.27	97
1	19284455	19323632	0	-6.27	99
1	19284473	19323632	0	-6.27	95
1	19284772	19323632	0	-6.27	94
1	19284874	19323632	0	-6.27	93
1	19285018	19323632	0	-6.27	92
1	19285025	19323632	0	-6.27	91
1	19285041	19323632	0	-6.27	90
1	19285189	19323632	0	-6.27	89
1	19285282	19323632	0	-6.27	88
1	19285495	19323632	0	-6.27	87
1	19285969	19323632	0	-6.27	86
1	19286036	19323632	0	-6.27	85
1	19286826	19323632	0	-6.27	84
1	19286924	19323632	0	-6.27	83
1	19287056	19323632	0	-6.27	82
1	19287169	19323632	0	-6.27	81
1	19287567	19327546	0	-6.27	85
1	19287642	19327546	0	-6.27	81
1	19287709	19327546	0	-6.27	80
1	19287861	19327546	0	-6.27	79
1	19288139	19327546	0	-6.27	78
1	19288231	19327546	0	-6.27	77
1	19288393	19327546	0	-6.27	76
1	19288404	19327546	0	-6.27	75
1	19288618	19327546	0	-6.27	74
1	19288619	19327546	0	-6.27	73
1	19288674	19327546	0	-6.27	72
1	19288757	19327546	0	-6.27	71
1	19288802	19327546	0	-6.27	70
1	19288938	19327546	0	-6.27	69
1	19289268	19327546	0	-6.27	68
1	19289678	19327546	0	-6.27	67
1	19291472	19330054	0	-6.27	71
1	19291710	19330054	0	-6.27	67
1	19293789	19333531	0	-6.27	71
1	19293800	19333531	0	-6.27	67
1	19295595	19335541	0	-6.27	79
1	19296283	19336278	0	-6.27	83
1	19297378	19337151	0	-6.27	84
1	19297562	19337151	0	-6.27	80
1	19299743	19339691	0	-6.27	97
1	19299776	19339763	0	-6.27	95
1	19301638	19341576	0	-6.27	104
1	19301656	19341576	0	-6.27	100
1	19302251	19342117	0	-6.27	105
1	19302497	19342293	0	-6.27	106
1	19302683	19342654	0	-6.27	107
1	19302881	19342654	0	-6.27	103
1	19302908	19342654	0	-6.27	102
1	19303020	19342654	0	-6.27	101
1	19303266	19342654	0	-6.27	100
1	19303406	19343278	0	-6.27	101
1	19303613	19343431	0	-6.27	103
1	19303775	19343431	0	-6.27	99
1	19303925	19343431	0	-6.27	98
1	19304187	19343431	0	-6.27	97
1	19304237	19343431	0	-6.27	96
1	19304620	19344431	0	-6.27	100
1	19304661	19344431	0	-6.27	96
1	19305060	19344431	0	-6.27	95
1	19305228	19344431	0	-6.27	94
1	19305768	19345680	0	-6.27	95
1	19305829	19345680	0	-6.27	94
1	19306302	19346199	0	-6.27	96
1	19306520	19346199	0	-6.27	92
1	19307195	19346199	0	-6.27	91
1	19307249	19346199	0	-6.27	90
1	19307726	19347724	0	-6.27	91
1	19307900	19347845	0	-6.27	93
1	19309001	19347845	0	-6.27	89
1	19309110	19347845	0	-6.27	88
1	19309476	19349442	0	-6.27	89
1	19309636	19349542	0	-6.27	91
1	19309965	19349542	0	-6.27	87
1	19310022	19349542	0	-6.27	86
1	19310347	19350331	0	-6.27	87
1	19310387	19350331	0	-6.27	86
1	19310526	19350511	0	-6.27	88
1	19310554	19350511	0	-6.27	84
1	19310789	19350511	0	-6.27	83
1	19310792	19350511	0	-6.27	82
1	19311040	19350511	0	-6.27	81
1	19311541	19350511	0	-6.27	80
1	19312143	19350511	0	-6.27	79
1	19312272	19350511	0	-6.27	78
1	19312766	19352542	0	-6.27	82
1	19312809	19352542	0	-6.27	78
1	19313368	19352542	0	-6.27	77
1	19313498	19352542	0	-6.27	76
1	19313542	19352542	0	-6.27	75
1	19314165	19352542	0	-6.27	74
1	19315741	19352542	0	-6.27	73
1	19316002	19352542	0	-6.27	72
1	19316922	19352542	0	-6.27	71
1	19317000	19352542	0	-6.27	70
1	19319706	19352542	0	-6.27	69
1	19320065	19352542	0	-6.27	68
1	19323289	19363288	0	-6.27	78
1	19323632	19363576	0	-6.27	82
1	19327388	19367313	0	-6.27	94
1	19327546	19367529	0	-6.27	95
1	19329709	19369288	0.000955224	-6.25	103
1	19330054	19369964	0.000957281	-6.25	101
1	19332977	19372405	0.00328119	-6.2	114
1	19333531	19372405	0.00331198	-6.2	110
1	19334349	19374346	0.00316121	-6.2	118
1	19334367	19374346	0.00318911	-6.2	114
1	19334577	19374346	0.00321715	-6.2	113
1	19334775	19374686	0.00321749	-6.2	114
1	19334782	19374686	0.00324991	-6.2	113
1	19335211	19374686	0.00328514	-6.2	112
1	19335212	19374686	0.00331601	-6.2	111
1	19335261	19374686	0.0033482	-6.2	110
1	19335499	19374686	0.00338027	-6.2	109
1	19335541	19374686	0.00341179	-6.2	108
1	19335810	19374686	0.0034451	-6.2	107
1	19335867	19374686	0.00347462	-6.2	106
1	19336244	19375936	0.0034706	-6.2	108
1	19336271	19375936	0.00350671	-6.2	104
1	19336278	19375936	0.00354023	-6.19	103
1	19336634	19375936	0.00357312	-6.19	102
1	19337151	19375936	0.00360489	-6.19	101
1	19337688	19375936	0.00363415	-6.19	100
1	19337820	19375936	0.00366926	-6.19	99
1	19338399	19375936	0.00370644	-6.19	98
1	19338400	19375936	0.00374531	-6.19	97
1	19338448	19375936	0.00378548	-6.19	96
1	19338456	19375936	0.00382554	-6.19	95
1	19338528	19375936	0.00386846	-6.19	94
1	19338917	19375936	0.00391184	-6.19	93
1	19339201	19375936	0.00395777	-6.19	92
1	19339534	19375936	0.00399732	-6.18	91
1	19339565	19375936	0.00403333	-6.18	90
1	19339592	19375936	0.00406557	-6.18	89
1	19339606	19375936	0.00409834	-6.18	88
1	19339623	19375936	0.00412937	-6.18	87
1	19339691	19375936	0.00415741	-6.18	86
1	19339763	19375936	0.00418759	-6.18	85
1	19339870	19375936	0.0042301	-6.18	84
1	19341124	19375936	0.00426498	-6.18	83
1	19341160	19375936	0.00431653	-6.18	82
1	19341201	19375936	0.00435791	-6.18	81
1	19341312	19375936	0.00439623	-6.18	80
1	19341325	19375936	0.00445763	-6.18	79
1	19341508	19375936	0.00452214	-6.17	78
1	19341576	19375936	0.00458503	-6.17	77
1	19341683	19375936	0.00464681	-6.17	76
1	19341923	19375936	0.00471029	-6.17	75
1	19342117	19375936	0.00476793	-6.17	74
1	19342275	19375936	0.0048208	-6.17	73
1	19342293	19375936	0.00487327	-6.17	72
1	19342626	19375936	0.00492932	-6.17	71
1	19342654	19375936	0.00499664	-6.16	70
1	19343278	19375936	0.00505558	-6.16	69
1	19343431	19375936	0.00513168	-6.16	68
1	19344418	19375936	0.00519927	-6.16	67
1	19344431	19375936	0.0052622	-6.16	66
1	19345680	19385627	0.00525851	-6.16	67
1	19346199	19385959	0.00526589	-6.16	69
1	19347724	19385959	0.00533519	-6.16	65
1	19347845	19385959	0.00541708	-6.16	64
1	19349442	19385959	0.00551061	-6.15	63
1	19349542	19385959	0.00559697	-6.15	62
1	19350331	19385959	0.00568931	-6.15	61
1	19350511	19385959	0.00579146	-6.15	60
1	19352476	19385959	0.00589965	-6.14	59
1	19352542	19385959	0.00598797	-6.14	58
1	19360666	19385959	0.00609626	-6.14	57
1	19360775	19385959	0.00617659	-6.14	56
1	19362428	19385959	0.00626299	-6.14	55
1	19362485	19385959	0.00639652	-6.13	54
1	19362513	19385959	0.00655587	-6.13	53
1	19362552	19385959	0.00671284	-6.13	52
1	19362737	19402728	0.00672638	-6.13	53
1	19363288	19402820	0.00676277	-6.13	55
1	19363323	19402820	0.00688539	-6.12	51
1	19402728	19442322	0.00845082	-6.09	128
1	19402820	19442322	0.00851707	-6.09	124
1	19406131	19442322	0.00857935	-6.09	123
1	19406188	19442322	0.00864254	-6.09	122
1	19407507	19442322	0.00871788	-6.09	121
1	19407673	19442322	0.0087884	-6.08	120
1	19410163	19450139	0.0103019	-6.05	124
1	19410235	19450139	0.0103707	-6.05	120
1	19412623	19452470	0.0117444	-6.02	121
1	19413125	19452814	0.0127244	-6	123
1	19414832	19454826	0.0256651	-5.73	132
1	19415014	19455002	0.0263815	-5.71	130
1	19417652	19457592	0.0355432	-5.52	148
1	19417681	19457678	0.0364415	-5.5	146
1	19418093	19457970	0.0373402	-5.48	148
1	19418317	19457970	0.0375582	-5.48	144
1	19418639	19458421	0.0387587	-5.45	148
1	19418760	19458421	0.0390203	-5.45	144
1	19418892	19458421	0.0393648	-5.44	143
1	19419196	19458947	0.0396822	-5.43	147
1	19419247	19459224	0.039649	-5.43	145
1	19419437	19459224	0.0399194	-5.43	144
1	19420371	19459850	0.0399127	-5.43	146
1	19420697	19460419	0.0407228	-5.41	144
1	19421033	19460419	0.0409928	-5.41	143
1	19421881	19461035	0.0409893	-5.41	145
1	19422421	19461035	0.0412947	-5.4	141
1	19422445	19461035	0.0416334	-5.39	140
1	19422510	19461035	0.0419522	-5.39	139
1	19422643	19461035	0.0422721	-5.38	138
1	19423072	19462713	0.042324	-5.38	139
1	19423319	19462713	0.0426572	-5.37	138
1	19423331	19462713	0.0429996	-5.36	137
1	19423638	19462713	0.0433474	-5.36	136
1	19423783	19462713	0.0436416	-5.35	135
1	19423892	19462713	0.043996	-5.34	134
1	19423925	19462713	0.0442747	-5.34	133
1	19423941	19462713	0.0445364	-5.33	132
1	19424199	19463997	0.0444788	-5.33	134
1	19424221	19463997	0.0447388	-5.33	130
1	19424244	19463997	0.045027	-5.32	129
1	19424305	19463997	0.0453232	-5.31	128
1	19424888	19463997	0.0456277	-5.31	127
1	19425259	19463997	0.0460151	-5.3	126
1	19425647	19463997	0.046436	-5.29	125
1	19425654	19463997	0.0466923	-5.29	124
1	19426261	19463997	0.0458508	-5.3	123
1	19426341	19463997	0.0461568	-5.3	122
1	19426490	19463997	0.0464853	-5.29	121
1	19426730	19463997	0.0468418	-5.28	120
1	19426748	19463997	0.0471707	-5.28	119
1	19427232	19463997	0.047509	-5.27	118
1	19427319	19463997	0.0479302	-5.26	117
1	19427379	19463997	0.0483292	-5.25	116
1	19427859	19463997	0.0486491	-5.24	115
1	19427901	19463997	0.0488513	-5.24	114
1	19428003	19463997	0.0490807	-5.24	113
1	19428106	19463997	0.0493744	-5.23	112
1	19428123	19463997	0.0496611	-5.22	111
1	19428179	19463997	0.0499247	-5.22	110
1	19428284	19463997	0.0501804	-5.21	109
1	19428363	19463997	0.0505471	-5.2	108
1	19428588	19463997	0.0509744	-5.2	107
1	19428864	19463997	0.051499	-5.18	106
1	19429328	19463997	0.0520116	-5.17	105
1	19430409	19463997	0.0526167	-5.16	104
1	19430440	19463997	0.0531638	-5.15	103
1	19430579	19463997	0.0537408	-5.14	102
1	19431273	19463997	0.0543368	-5.12	101
1	19432339	19472204	0.0542741	-5.13	102
1	19432501	19472204	0.0549076	-5.11	101
1	19432552	19472204	0.0555168	-5.1	100
1	19432712	19472204	0.0560593	-5.09	99
1	19432798	19472204	0.0565988	-5.08	98
1	19432835	19472204	0.0572393	-5.06	97
1	19433420	19472204	0.0578161	-5.05	96
1	19433513	19472204	0.05847	-5.04	95
1	19433653	19472204	0.0590572	-5.03	94
1	19433665	19472204	0.0597396	-5.01	93
1	19433981	19472204	0.0603682	-5	92
1	19434005	19472204	0.0611528	-4.98	91
1	19434169	19472204	0.0619337	-4.96	90
1	19434249	19472204	0.0628016	-4.95	89
1	19434364	19472204	0.0635309	-4.93	88
1	19434373	19472204	0.0643651	-4.91	87
1	19434500	19472204	0.0651854	-4.9	86
1	19434787	19474702	0.0651403	-4.9	88
1	19435208	19474702	0.0657777	-4.88	84
1	19435809	19474702	0.066362	-4.87	83
1	19435992	19474702	0.0667006	-4.86	82
1	19436175	19474702	0.0672247	-4.85	81
1	19436180	19474702	0.0680411	-4.84	80
1	19436519	19474702	0.0689381	-4.82	79
1	19437064	19474702	0.0698486	-4.8	78
1	19437113	19474702	0.0710614	-4.77	77
1	19437347	19474702	0.0722836	-4.75	76
1	19437606	19474702	0.0733308	-4.72	75
1	19438101	19474702	0.0743265	-4.7	74
1	19438113	19474702	0.0755673	-4.68	73
1	19438221	19474702	0.0770388	-4.65	72
1	19438274	19474702	0.0781902	-4.62	71
1	19438396	19474702	0.0794032	-4.6	70
1	19438471	19474702	0.0806683	-4.57	69
1	19438805	19474702	0.081506	-4.55	68
1	19438976	19474702	0.0826939	-4.53	67
1	19439027	19474702	0.0836337	-4.51	66
1	19439380	19474702	0.084595	-4.49	65
1	19439421	19474702	0.081418	-4.55	64
1	19439642	19474702	0.0822119	-4.54	63
1	19439649	19474702	0.0831449	-4.52	62
1	19439810	19474702	0.0822321	-4.54	61
1	19439839	19474702	0.0836236	-4.51	60
1	19439865	19474702	0.0850296	-4.48	59
1	19439946	19474702	0.086432	-4.45	58
1	19440048	19474702	0.0879168	-4.42	57
1	19440256	19474702	0.0894351	-4.39	56
1	19440367	19474702	0.0908734	-4.35	55
1	19440890	19474702	0.0925946	-4.32	54
1	19440916	19474702	0.0941166	-4.29	53
1	19441170	19474702	0.0957735	-4.25	52
1	19441529	19474702	0.0968174	-4.23	51
1	19441836	19481786	0.0986857	-4.19	55
1	19441841	19481786	0.100738	-4.15	51
1	19449907	19489811	0.0998002	-4.17	62
1	19450139	19490076	0.0962901	-4.24	63
1	19452470	19492138	0.0948808	-4.27	67
1	19452814	19492138	0.0940638	-4.29	63
1	19453527	19493484	0.0948279	-4.27	64
1	19453533	19493484	0.0859906	-4.46	63
1	19453732	19493484	0.0789534	-4.61	62
1	19453777	19493776	0.0810496	-4.56	64
1	19454278	19494201	0.0791912	-4.6	66
1	19454511	19494483	0.0819672	-4.54	68
1	19454556	19494544	0.0786468	-4.61	69
1	19454613	19494544	0.0787151	-4.61	65
1	19454758	19494544	0.0798175	-4.59	64
1	19454826	19494544	0.0793609	-4.6	63
1	19455002	19494544	0.0801732	-4.58	62
1	19455089	19494544	0.0801032	-4.58	61
1	19455207	19494544	0.0800759	-4.58	60
1	19455242	19494544	0.0811675	-4.56	59
1	19455293	19494544	0.0812672	-4.56	58
1	19455570	19495422	0.0862578	-4.45	62
1	19455863	19495422	0.0855034	-4.47	58
1	19455949	19495422	0.083872	-4.5	57
1	19455990	19495422	0.0824844	-4.53	56
1	19456019	19495422	0.0814004	-4.55	55
1	19456096	19495422	0.082895	-4.52	54
1	19456277	19495422	0.0812663	-4.56	53
1	19456709	19495422	0.0801563	-4.58	52
1	19457117	19496731	0.0811444	-4.56	56
1	19457176	19496731	0.0799486	-4.59	52
1	19457509	19496731	0.0811223	-4.56	51
1	19463997	19503954	0.0684976	-4.83	53
1	19472204	19512169	0.0536073	-5.14	129
1	19474702	19514643	0.0496292	-5.22	143
1	19481588	19520767	0.0645203	-4.91	192
1	19481786	19521633	0.0634925	-4.93	190
1	19486665	19526665	0.063246	-4.94	236
1	19486763	19526710	0.0642236	-4.92	237
1	19487940	19527846	0.0638849	-4.92	246
1	19488534	19528311	0.0651161	-4.9	252
1	19488574	19528311	0.0649344	-4.9	248
1	19488683	19528663	0.064308	-4.91	249
1	19488780	19528718	0.0675189	-4.85	251
1	19488789	19528718	0.067833	-4.84	247
1	19489057	19528963	0.0685373	-4.83	251
1	19489065	19528963	0.0688218	-4.82	247
1	19489105	19528963	0.0683416	-4.83	246
1	19489364	19528963	0.0678637	-4.84	245
1	19489438	19528963	0.0675931	-4.85	244
1	19489811	19529489	0.067883	-4.84	248
1	19489936	19529489	0.0677984	-4.84	244
1	19490076	19529489	0.0681098	-4.83	243
1	19490457	19529489	0.0683673	-4.83	242
1	19490916	19530724	0.068022	-4.84	246
1	19491527	19531464	0.0676663	-4.84	247
1	19492025	19531587	0.0677236	-4.84	245
1	19492138	19531587	0.0676904	-4.84	244
1	19493484	19533404	0.0666882	-4.86	252
1	19493776	19533754	0.066113	-4.88	254
1	19494144	19534048	0.0667169	-4.86	255
1	19494145	19534048	0.0669406	-4.86	251
1	19494201	19534048	0.0667179	-4.86	250
1	19494279	19534254	0.0667078	-4.86	251
1	19494362	19534254	0.066295	-4.87	250
1	19494483	19534254	0.0659698	-4.88	249
1	19494522	19534254	0.0656069	-4.89	248
1	19494544	19534523	0.0656403	-4.89	250
1	19495390	19534523	0.0658956	-4.88	246
1	19495422	19535421	0.0656542	-4.89	247
1	19496730	19536707	0.0650342	-4.9	255
1	19496731	19536707	0.0652224	-4.9	251
1	19498421	19538259	0.0641401	-4.92	269
1	19498479	19538259	0.0643839	-4.91	265
1	19499722	19539539	0.0640807	-4.92	277
1	19500158	19539963	0.0640346	-4.92	283
1	19501237	19541020	0.0626204	-4.95	289
1	19501279	19541020	0.0628731	-4.94	285
1	19501754	19541464	0.0631616	-4.94	289
1	19502362	19542295	0.0632031	-4.94	287
1	19502432	19542295	0.0633807	-4.93	286
1	19503432	19543417	0.06341	-4.93	290
1	19503532	19543526	0.0638168	-4.92	288
1	19503749	19543564	0.0638057	-4.93	290
1	19503954	19543564	0.0635942	-4.93	286
1	19504083	19543564	0.0638117	-4.92	285
1	19504099	19543564	0.0639659	-4.92	284
1	19504239	19544182	0.0636749	-4.93	288
1	19504274	19544182	0.06382	-4.92	284
1	19504483	19544182	0.0639659	-4.92	283
1	19504694	19544182	0.0638251	-4.92	282
1	19505006	19544182	0.0636034	-4.93	281
1	19505094	19545029	0.0635978	-4.93	282
1	19505210	19545029	0.0638038	-4.93	281
1	19505211	19545029	0.0637907	-4.93	280
1	19505241	19545029	0.0639443	-4.92	279
1	19505245	19545029	0.0641016	-4.92	278
1	19505654	19545514	0.0640386	-4.92	280
1	19505679	19545514	0.0638413	-4.92	276
1	19505778	19545514	0.0639645	-4.92	275
1	19505805	19545514	0.0640127	-4.92	274
1	19506015	19545514	0.0640987	-4.92	273
1	19506025	19545514	0.0642609	-4.92	272
1	19506031	19545514	0.0644182	-4.91	271
1	19506056	19545514	0.0645879	-4.91	270
1	19506292	19545514	0.0647703	-4.9	269
1	19506478	19545514	0.0649479	-4.9	268
1	19506654	19545514	0.0650936	-4.9	267
1	19506696	19545514	0.0647791	-4.9	266
1	19506999	19545514	0.0649582	-4.9	265
1	19507071	19545514	0.0647306	-4.91	264
1	19507113	19545514	0.0649077	-4.9	263
1	19507242	19545514	0.0650948	-4.9	262
1	19507269	19545514	0.0653044	-4.89	261
1	19507357	19545514	0.0649367	-4.9	260
1	19507375	19545514	0.0652425	-4.89	259
1	19507428	19545514	0.0654984	-4.89	258
1	19507508	19545514	0.0655668	-4.89	257
1	19507864	19547588	0.0656197	-4.89	258
1	19507883	19547588	0.0659077	-4.88	257
1	19508469	19547956	0.066273	-4.87	259
1	19508682	19547956	0.0665205	-4.87	255
1	19508910	19547956	0.0668436	-4.86	254
1	19509026	19547956	0.0671731	-4.85	253
1	19509071	19547956	0.0669335	-4.86	252
1	19509100	19547956	0.0671848	-4.85	251
1	19509120	19547956	0.066819	-4.86	250
1	19509154	19547956	0.0665677	-4.87	249
1	19509157	19547956	0.0668674	-4.86	248
1	19509179	19547956	0.0671731	-4.85	247
1	19509188	19547956	0.0674648	-4.85	246
1	19509224	19547956	0.0673022	-4.85	245
1	19509231	19547956	0.0675563	-4.85	244
1	19509423	19547956	0.0677918	-4.84	243
1	19509628	19547956	0.068105	-4.83	242
1	19509643	19547956	0.068407	-4.83	241
1	19509710	19547956	0.0687153	-4.82	240
1	19510093	19547956	0.0690512	-4.81	239
1	19510119	19547956	0.0688206	-4.82	238
1	19510121	19547956	0.0690991	-4.81	237
1	19510338	19547956	0.069369	-4.81	236
1	19510339	19547956	0.0697176	-4.8	235
1	19510654	19550481	0.0699913	-4.79	239
1	19510701	19550481	0.0702772	-4.79	235
1	19510714	19550481	0.0700882	-4.79	234
1	19510718	19550481	0.0697807	-4.8	233
1	19510726	19550481	0.0694518	-4.81	232
1	19510734	19550481	0.0691385	-4.81	231
1	19510737	19550481	0.0688812	-4.82	230
1	19510740	19550481	0.0685513	-4.83	229
1	19510743	19550481	0.0688217	-4.82	228
1	19510899	19550481	0.0690905	-4.81	227
1	19511219	19550481	0.0693689	-4.81	226
1	19511315	19550481	0.0688209	-4.82	225
1	19511547	19550481	0.0686158	-4.82	224
1	19511594	19550481	0.0689118	-4.82	223
1	19511627	19550481	0.0686209	-4.82	222
1	19512060	19550481	0.0689199	-4.82	221
1	19512064	19550481	0.0691982	-4.81	220
1	19512101	19550481	0.0694671	-4.81	219
1	19512136	19550481	0.0697419	-4.8	218
1	19512169	19550481	0.0699595	-4.8	217
1	19512254	19550481	0.0701584	-4.79	216
1	19512260	19550481	0.070479	-4.78	215
1	19512480	19550481	0.0708147	-4.78	214
1	19512534	19550481	0.0711496	-4.77	213
1	19512574	19550481	0.0714545	-4.76	212
1	19512596	19550481	0.0717162	-4.76	211
1	19512629	19550481	0.0720134	-4.75	210
1	19514070	19550481	0.0723172	-4.75	209
1	19514308	19550481	0.0725	-4.74	208
1	19514334	19550481	0.0726793	-4.74	207
1	19514387	19550481	0.0728639	-4.73	206
1	19514454	19550481	0.073058	-4.73	205
1	19514532	19550481	0.0732619	-4.73	204
1	19514627	19550481	0.073445	-4.72	203
1	19514643	19550481	0.0737303	-4.72	202
1	19514709	19550481	0.074	-4.71	201
1	19514774	19550481	0.0742717	-4.7	200
1	19515143	19550481	0.074424	-4.7	199
1	19515522	19550481	0.0714954	-4.76	198
1	19515557	19550481	0.0712215	-4.77	197
1	19515755	19550481	0.0716027	-4.76	196
1	19515759	19550481	0.0712512	-4.77	195
1	19515763	19550481	0.0707725	-4.78	194
1	19515799	19550481	0.0693208	-4.81	193
1	19515811	19550481	0.0696821	-4.8	192
1	19515977	19550481	0.069252	-4.81	191
1	19516073	19550481	0.0686847	-4.82	190
1	19516127	19550481	0.0689832	-4.82	189
1	19516147	19550481	0.0688422	-4.82	188
1	19516305	19550481	0.0687179	-4.82	187
1	19516334	19550481	0.0690692	-4.81	186
1	19516541	19550481	0.068658	-4.82	185
1	19517345	19550481	0.0682156	-4.83	184
1	19517432	19550481	0.0685833	-4.82	183
1	19517485	19550481	0.0690097	-4.82	182
1	19517551	19550481	0.0689188	-4.82	181
1	19517560	19550481	0.0686884	-4.82	180
1	19517572	19550481	0.0683895	-4.83	179
1	19517734	19550481	0.0688027	-4.82	178
1	19517797	19550481	0.068807	-4.82	177
1	19518168	19558072	0.0683499	-4.83	181
1	19518243	19558072	0.067839	-4.84	177
1	19518339	19558072	0.0669337	-4.86	176
1	19518435	19558072	0.0669725	-4.86	175
1	19518551	19558072	0.0666854	-4.86	174
1	19518555	19558072	0.0670757	-4.86	173
1	19518577	19558072	0.0674562	-4.85	172
1	19518635	19558072	0.0674089	-4.85	171
1	19518772	19558072	0.0669705	-4.86	170
1	19518780	19558072	0.0673873	-4.85	169
1	19518841	19558072	0.0672617	-4.85	168
1	19518865	19558072	0.067666	-4.84	167
1	19518987	19558072	0.0671282	-4.86	166
1	19519127	19558072	0.0666616	-4.86	165
1	19519130	19558072	0.0661138	-4.88	164
1	19519178	19558072	0.0655824	-4.89	163
1	19519253	19558072	0.0659357	-4.88	162
1	19519288	19558072	0.0663789	-4.87	161
1	19519476	19558072	0.065849	-4.88	160
1	19519482	19558072	0.0656177	-4.89	159
1	19519540	19558072	0.0652635	-4.89	158
1	19519744	19558072	0.0649047	-4.9	157
1	19520680	19558072	0.064531	-4.91	156
1	19520756	19558072	0.0648228	-4.9	155
1	19520767	19558072	0.0642746	-4.92	154
1	19521633	19558072	0.0646463	-4.91	153
1	19522028	19558072	0.0649803	-4.9	152
1	19522218	19558072	0.0643501	-4.91	151
1	19522339	19558072	0.0648354	-4.9	150
1	19522399	19558072	0.0652526	-4.89	149
1	19522550	19558072	0.0647014	-4.91	148
1	19522821	19558072	0.0643635	-4.91	147
1	19523115	19558072	0.0647974	-4.9	146
1	19523253	19558072	0.0652594	-4.89	145
1	19523479	19558072	0.0656606	-4.89	144
1	19523523	19558072	0.0659874	-4.88	143
1	19523570	19558072	0.0664091	-4.87	142
1	19523669	19558072	0.0653815	-4.89	141
1	19524024	19558072	0.0647047	-4.91	140
1	19524081	19558072	0.0651913	-4.9	139
1	19524130	19558072	0.0648006	-4.9	138
1	19524301	19558072	0.0639344	-4.92	137
1	19524574	19558072	0.063972	-4.92	136
1	19524674	19558072	0.0643096	-4.91	135
1	19524687	19558072	0.0642324	-4.92	134
1	19525078	19558072	0.0641546	-4.92	133
1	19525178	19558072	0.0637899	-4.93	132
1	19525402	19558072	0.0636973	-4.93	131
1	19525435	19558072	0.064006	-4.92	130
1	19525755	19565730	0.0679817	-4.84	134
1	19525771	19565730	0.0684744	-4.83	130
1	19525804	19565730	0.0689355	-4.82	129
1	19525943	19565730	0.0693703	-4.81	128
1	19525954	19565730	0.0697708	-4.8	127
1	19525974	19565730	0.0697051	-4.8	126
1	19526000	19565730	0.0697364	-4.8	125
1	19526015	19565730	0.0701401	-4.79	124
1	19526101	19565730	0.070154	-4.79	123
1	19526103	19565730	0.0695786	-4.8	122
1	19526159	19565730	0.0700585	-4.79	121
1	19526188	19565730	0.0695077	-4.8	120
1	19526195	19565730	0.0700651	-4.79	119
1	19526262	19565730	0.0706386	-4.78	118
1	19526306	19565730	0.0711418	-4.77	117
1	19526337	19565730	0.0703634	-4.79	116
1	19526370	19565730	0.0709097	-4.78	115
1	19526429	19565730	0.0715168	-4.76	114
1	19526559	19565730	0.0722027	-4.75	113
1	19526574	19565730	0.0727857	-4.74	112
1	19526584	19565730	0.0721565	-4.75	111
1	19526665	19565730	0.0715158	-4.76	110
1	19526688	19565730	0.070902	-4.78	109
1	19526710	19565730	0.0702682	-4.79	108
1	19526984	19565730	0.0694304	-4.81	107
1	19526996	19565730	0.0683405	-4.83	106
1	19527134	19565730	0.069019	-4.82	105
1	19527213	19565730	0.0680838	-4.83	104
1	19527244	19565730	0.0672003	-4.85	103
1	19527463	19565730	0.0669637	-4.86	102
1	19527464	19565730	0.0675443	-4.85	101
1	19527551	19565730	0.068135	-4.83	100
1	19527663	19565730	0.0688859	-4.82	99
1	19527846	19565730	0.0696706	-4.8	98
1	19527982	19565730	0.0702905	-4.79	97
1	19527987	19565730	0.0710189	-4.77	96
1	19528079	19565730	0.0717354	-4.76	95
1	19528148	19565730	0.0720991	-4.75	94
1	19528180	19565730	0.0660129	-4.88	93
1	19528295	19565730	0.0666047	-4.87	92
1	19528311	19565730	0.0673219	-4.85	91
1	19528663	19565730	0.0680909	-4.83	90
1	19528718	19565730	0.0685827	-4.82	89
1	19528945	19565730	0.0609519	-4.99	88
1	19528963	19565730	0.059476	-5.02	87
1	19529451	19565730	0.0582271	-5.04	86
1	19529489	19565730	0.058148	-5.04	85
1	19530632	19565730	0.0573538	-5.06	84
1	19530724	19565730	0.0581748	-5.04	83
1	19531392	19565730	0.0587953	-5.03	82
1	19531464	19565730	0.0595435	-5.01	81
1	19531587	19565730	0.0602838	-5	80
1	19532520	19565730	0.0590719	-5.02	79
1	19533039	19572983	0.0576471	-5.05	83
1	19533060	19572983	0.0582468	-5.04	79
1	19533068	19572983	0.058886	-5.03	78
1	19533345	19572983	0.0584066	-5.04	77
1	19533372	19572983	0.0585032	-5.04	76
1	19533404	19572983	0.0586021	-5.03	75
1	19533507	19572983	0.059268	-5.02	74
1	19533542	19572983	0.0598425	-5.01	73
1	19533754	19572983	0.0596254	-5.01	72
1	19533875	19572983	0.0590324	-5.03	71
1	19534048	19572983	0.0574306	-5.06	70
1	19534254	19572983	0.0562618	-5.08	69
1	19534523	19572983	0.0568955	-5.07	68
1	19535421	19572983	0.0575841	-5.06	67
1	19535501	19572983	0.0561449	-5.09	66
1	19535803	19572983	0.0572912	-5.06	65
1	19536046	19572983	0.055438	-5.1	64
1	19536058	19572983	0.0539406	-5.13	63
1	19536485	19572983	0.0548355	-5.11	62
1	19536690	19572983	0.0557497	-5.09	61
1	19536707	19572983	0.0564696	-5.08	60
1	19536865	19572983	0.0550834	-5.11	59
1	19536936	19572983	0.0559207	-5.09	58
1	19537069	19572983	0.0566774	-5.08	57
1	19537070	19572983	0.057907	-5.05	56
1	19537182	19572983	0.0591012	-5.02	55
1	19537272	19572983	0.0568527	-5.07	54
1	19537475	19572983	0.0581032	-5.05	53
1	19537591	19572983	0.0590948	-5.02	52
1	19537766	19572983	0.0575237	-5.06	51
1	21521113	21561037	0.10189	-4.12	420
1	21521163	21561156	0.102888	-4.1	421
1	21521316	21561156	0.102914	-4.1	417
1	21521378	21561323	0.102622	-4.11	418
1	21521385	21561323	0.102606	-4.11	417
1	21521579	21561396	0.102646	-4.11	419
1	21521635	21561396	0.102534	-4.11	415
1	21521777	21561396	0.102755	-4.1	414
1	21521797	21561396	0.102671	-4.11	413
1	21521818	21561396	0.102672	-4.11	412
1	21521844	21561396	0.102638	-4.11	411
1	21521948	21561396	0.102626	-4.11	410
1	21522060	21561396	0.102835	-4.1	409
1	21522176	21561396	0.102692	-4.11	408
1	21522243	21561396	0.102555	-4.11	407
1	21522296	21561396	0.102375	-4.11	406
1	21522320	21561396	0.102247	-4.12	405
1	21522361	21561396	0.102087	-4.12	404
1	21522415	21561396	0.102243	-4.12	403
1	21522524	21562486	0.101606	-4.13	407
1	21522583	21562486	0.101758	-4.13	403
1	21522614	21562486	0.101865	-4.12	402
1	21522615	21562486	0.101783	-4.13	401
1	21522650	21562486	0.101563	-4.13	400
1	21522679	21562486	0.101684	-4.13	399
1	21522933	21562486	0.101698	-4.13	398
1	21522934	21562486	0.101726	-4.13	397
1	21522967	21562486	0.101961	-4.12	396
1	21523027	21562486	0.102198	-4.12	395
1	21523187	21562486	0.102425	-4.11	394
1	21523234	21563202	0.102322	-4.11	395
1	21523509	21563238	0.102295	-4.11	397
1	21523529	21563238	0.102487	-4.11	393
1	21523700	21563238	0.102682	-4.11	392
1	21523753	21563238	0.102907	-4.1	391
1	21524007	21563238	0.103163	-4.1	390
1	21524272	21563238	0.103496	-4.09	389
1	21524285	21563238	0.103801	-4.08	388
1	21524295	21563238	0.103646	-4.09	387
1	21524377	21563238	0.103929	-4.08	386
1	21524480	21564469	0.103247	-4.09	390
1	21524532	21564469	0.103118	-4.1	386
1	21524565	21564469	0.103324	-4.09	385
1	21524822	21564469	0.103345	-4.09	384
1	21524876	21564469	0.103513	-4.09	383
1	21525052	21564972	0.102426	-4.11	384
1	21525125	21565080	0.102429	-4.11	386
1	21525157	21565080	0.102427	-4.11	382
1	21525615	21565080	0.102615	-4.11	381
1	21525730	21565080	0.102798	-4.1	380
1	21525901	21565865	0.103023	-4.1	384
1	21525955	21565865	0.103185	-4.1	380
1	21526112	21565865	0.102963	-4.1	379
1	21526125	21565865	0.102871	-4.1	378
1	21526147	21565865	0.102708	-4.11	377
1	21526213	21565865	0.102619	-4.11	376
1	21526302	21565865	0.102317	-4.11	375
1	21526408	21566384	0.10186	-4.12	376
1	21526511	21566483	0.101496	-4.13	378
1	21526602	21566483	0.101418	-4.13	374
1	21526660	21566483	0.10093	-4.14	373
1	21526886	21566483	0.101165	-4.14	372
1	21526945	21566483	0.100899	-4.14	371
1	21526947	21566483	0.100776	-4.15	370
1	21527115	21567107	0.0999834	-4.16	374
1	21527118	21567107	0.0999112	-4.16	370
1	21527191	21567107	0.0996195	-4.17	369
1	21527252	21567107	0.0994881	-4.17	368
1	21527341	21567107	0.0990897	-4.18	367
1	21527671	21567107	0.0986641	-4.19	366
1	21527775	21567768	0.0986489	-4.19	367
1	21527890	21567829	0.0987772	-4.19	369
1	21527949	21567829	0.0982613	-4.2	365
1	21528118	21567829	0.0985325	-4.19	364
1	21528234	21567829	0.0987898	-4.19	363
1	21528329	21568273	0.100069	-4.16	367
1	21528397	21568273	0.0999213	-4.16	363
1	21528501	21568273	0.100248	-4.16	362
1	21528584	21568273	0.100505	-4.15	361
1	21528626	21568273	0.100792	-4.15	360
1	21528749	21568708	0.100622	-4.15	364
1	21528896	21568708	0.100887	-4.14	360
1	21528897	21568708	0.100639	-4.15	359
1	21528921	21568708	0.100412	-4.15	358
1	21529064	21568708	0.100634	-4.15	357
1	21529489	21569419	0.100847	-4.14	361
1	21529498	21569419	0.101112	-4.14	357
1	21529598	21569419	0.101368	-4.13	356
1	21529724	21569419	0.101306	-4.14	355
1	21529812	21569419	0.101371	-4.13	354
1	21530163	21569929	0.101068	-4.14	358
1	21530233	21569929	0.101024	-4.14	354
1	21530235	21569929	0.101231	-4.14	353
1	21530382	21569929	0.101142	-4.14	352
1	21530636	21570578	0.101084	-4.14	353
1	21530668	21570659	0.100948	-4.14	355
1	21530672	21570659	0.100446	-4.15	351
1	21530914	21570659	0.10064	-4.15	350
1	21531131	21571108	0.100148	-4.16	354
1	21531386	21571108	0.100005	-4.16	350
1	21531693	21571562	0.100532	-4.15	354
1	21531795	21571562	0.100477	-4.15	350
1	21531826	21571817	0.100653	-4.15	351
1	21531999	21571922	0.100441	-4.15	353
1	21532031	21571922	0.100696	-4.15	349
1	21532099	21571922	0.100294	-4.16	348
1	21532209	21572176	0.0999907	-4.16	349
1	21532266	21572176	0.0992239	-4.18	348
1	21532268	21572176	0.0995637	-4.17	347
1	21532348	21572176	0.0998926	-4.16	346
1	21532420	21572176	0.100181	-4.16	345
1	21532433	21572176	0.100511	-4.15	344
1	21532874	21572576	0.100846	-4.14	346
1	21533059	21572576	0.101072	-4.14	342
1	21533086	21573076	0.101062	-4.14	346
1	21533094	21573076	0.100855	-4.14	342
1	21533129	21573076	0.101112	-4.14	341
1	21533225	21573076	0.101283	-4.14	340
1	21533282	21573255	0.101586	-4.13	344
1	21533295	21573255	0.101893	-4.12	340
1	21533328	21573255	0.101702	-4.13	339
1	21533562	21573255	0.102053	-4.12	338
1	21533564	21573255	0.101755	-4.13	337
1	21533704	21573255	0.102101	-4.12	336
1	21533820	21573726	0.101758	-4.13	337
1	21535255	21575181	0.1015	-4.13	345
1	21535285	21575181	0.101733	-4.13	341
1	21535286	21575181	0.102021	-4.12	340
1	21535289	21575181	0.102304	-4.11	339
1	21535291	21575181	0.102609	-4.11	338
1	21535919	21575498	0.103138	-4.1	342
1	21536082	21575498	0.103536	-4.09	338
1	21536116	21575498	0.103903	-4.08	337
1	21536155	21575498	0.104303	-4.07	336
1	21536166	21575498	0.104646	-4.06	335
1	21536283	21575498	0.104287	-4.07	334
1	21536316	21575498	0.104608	-4.07	333
1	21536508	21575498	0.103609	-4.09	332
1	21536730	21576577	0.103116	-4.1	336
1	21536769	21576577	0.103375	-4.09	332
1	21536787	21576577	0.10371	-4.08	331
1	21536801	21576577	0.104041	-4.08	330
1	21537044	21576577	0.103924	-4.08	329
1	21538815	21577849	0.104329	-4.07	334
1	21538884	21577849	0.104593	-4.07	330
1	21538896	21577849	0.104865	-4.06	329
1	21538961	21577849	0.105169	-4.05	328
1	21539046	21577849	0.105452	-4.05	327
1	21539134	21579078	0.105726	-4.04	328
1	21539213	21579078	0.105493	-4.05	327
1	21539230	21579078	0.1051	-4.06	326
1	21539323	21579278	0.104971	-4.06	328
1	21539462	21579278	0.10526	-4.05	324
1	21539514	21579278	0.105027	-4.06	323
1	21539537	21579278	0.105187	-4.05	322
1	21539539	21579278	0.10537	-4.05	321
1	21539554	21579278	0.10556	-4.05	320
1	21539693	21579278	0.105752	-4.04	319
1	21539704	21579278	0.106046	-4.04	318
1	21539705	21579278	0.105944	-4.04	317
1	21539833	21579278	0.106195	-4.03	316
1	21539895	21579278	0.106072	-4.03	315
1	21539906	21579278	0.106359	-4.03	314
1	21539995	21579951	0.106309	-4.03	315
1	21540044	21579951	0.106698	-4.02	314
1	21540189	21580045	0.107083	-4.01	316
1	21540247	21580045	0.107005	-4.02	312
1	21540266	21580045	0.107349	-4.01	311
1	21540276	21580045	0.107702	-4	310
1	21540478	21580045	0.107678	-4	309
1	21540598	21580045	0.10729	-4.01	308
1	21540624	21580045	0.106967	-4.02	307
1	21540625	21580045	0.107341	-4.01	306
1	21540639	21580045	0.107717	-4	305
1	21542202	21581591	0.107744	-4	285
1	21543077	21582776	0.107636	-4	278
1	21543740	21582776	0.10794	-4	265
1	21544086	21582776	0.107641	-4	261
1	21544394	21584184	0.10762	-4	265
1	21544538	21584184	0.107407	-4.01	261
1	21544586	21584184	0.107288	-4.01	260
1	21544667	21584184	0.10706	-4.01	259
1	21544674	21584184	0.107398	-4.01	258
1	21544876	21584184	0.106577	-4.02	257
1	21544960	21584184	0.106054	-4.04	256
1	21544982	21584184	0.105489	-4.05	255
1	21545145	21584184	0.105833	-4.04	254
1	21545240	21585206	0.106047	-4.04	255
1	21545264	21585206	0.106336	-4.03	254
1	21545336	21585279	0.105754	-4.04	256
1	21545407	21585279	0.105663	-4.04	252
1	21545462	21585279	0.105524	-4.05	251
1	21545526	21585279	0.10518	-4.05	250
1	21545531	21585279	0.105048	-4.06	249
1	21545543	21585279	0.104852	-4.06	248
1	21545575	21585279	0.105197	-4.05	247
1	21545583	21585279	0.104986	-4.06	246
1	21545600	21585279	0.104644	-4.06	245
1	21545601	21585279	0.104469	-4.07	244
1	21545619	21585279	0.104297	-4.07	243
1	21545647	21585279	0.104221	-4.07	242
1	21545660	21585279	0.104503	-4.07	241
1	21545668	21585279	0.104492	-4.07	240
1	21546100	21585279	0.104835	-4.06	239
1	21546125	21585279	0.105304	-4.05	238
1	21546266	21586140	0.10484	-4.06	242
1	21546468	21586140	0.103987	-4.08	238
1	21546533	21586140	0.104377	-4.07	237
1	21546800	21586140	0.103088	-4.1	236
1	21546827	21586140	0.102691	-4.11	235
1	21546853	21586140	0.10317	-4.1	234
1	21546894	21586140	0.103569	-4.09	233
1	21546922	21586140	0.10254	-4.11	232
1	21547198	21586140	0.102901	-4.1	231
1	21547201	21586140	0.101878	-4.12	230
1	21547294	21586140	0.10233	-4.11	229
1	21547309	21586140	0.102348	-4.11	228
1	21547376	21586140	0.102832	-4.1	227
1	21547390	21586140	0.103311	-4.09	226
1	21547392	21586140	0.103794	-4.08	225
1	21547517	21586140	0.104286	-4.07	224
1	21547532	21586140	0.104874	-4.06	223
1	21547541	21586140	0.105404	-4.05	222
1	21547546	21586140	0.105202	-4.05	221
1	21547742	21586140	0.105036	-4.06	220
1	21547776	21586140	0.105466	-4.05	219
1	21547788	21586140	0.105834	-4.04	218
1	21547856	21586140	0.106177	-4.03	217
1	25491997	25531980	0.1072	-4.01	77
1	25492492	25532151	0.104056	-4.08	78
1	25492511	25532151	0.102626	-4.11	74
1	25492655	25532612	0.10014	-4.16	75
1	25493076	25532740	0.102207	-4.12	77
1	25493081	25532740	0.103152	-4.1	73
1	25493659	25533627	0.105375	-4.05	77
1	25494175	25534164	0.106278	-4.03	79
1	25494725	25534676	0.10547	-4.05	78
1	25494751	25534676	0.104318	-4.07	77
1	25494759	25534676	0.103649	-4.09	76
1	25494979	25534841	0.101244	-4.14	78
1	25495208	25535173	0.0996022	-4.17	81
1	25495359	25535173	0.098348	-4.2	77
1	25495478	25535173	0.0988478	-4.19	76
1	25495503	25535173	0.0975994	-4.21	75
1	25495509	25535173	0.0981793	-4.2	74
1	25495647	25535605	0.0960204	-4.25	78
1	25496114	25535605	0.096688	-4.23	74
1	25496273	25536271	0.0953619	-4.26	78
1	25496409	25536271	0.0967179	-4.23	74
1	25496513	25536271	0.0981283	-4.2	73
1	25496525	25536271	0.0996436	-4.17	72
1	25496688	25536614	0.0997389	-4.17	73
1	25496749	25536702	0.101996	-4.12	75
1	25496863	25536702	0.10358	-4.09	71
1	25496958	25536702	0.104904	-4.06	70
1	25497013	25536702	0.106368	-4.03	69
1	25498227	25537426	0.106941	-4.02	69
1	25499052	25539045	0.105207	-4.05	75
1	25499055	25539045	0.106431	-4.03	71
1	25501317	25541140	0.106509	-4.03	76
1	25501319	25541140	0.102521	-4.11	75
1	25501593	25541569	0.0976578	-4.21	79
1	25501601	25541569	0.0988185	-4.19	75
1	25502276	25542268	0.103982	-4.08	80
1	25502396	25542333	0.0997839	-4.17	78
1	37882367	37922295	0.107933	-4	283
1	37882676	37922638	0.106417	-4.03	290
1	37882739	37922638	0.105702	-4.04	286
1	37882872	37922638	0.106096	-4.03	285
1	37882997	37922942	0.105648	-4.04	286
1	37883244	37923221	0.105765	-4.04	288
1	37883328	37923221	0.105066	-4.06	284
1	37883764	37923221	0.103349	-4.09	283
1	37883830	37923221	0.103283	-4.09	282
1	37883960	37923860	0.105239	-4.05	283
1	37883986	37923860	0.104193	-4.07	282
1	37884187	37923860	0.102812	-4.1	281
1	37884349	37924196	0.102312	-4.11	283
1	37884381	37924196	0.102738	-4.1	279
1	37884416	37924196	0.103076	-4.1	278
1	37884441	37924196	0.101116	-4.14	277
1	37884442	37924196	0.099049	-4.18	276
1	37884451	37924196	0.0969272	-4.23	275
1	37884605	37924196	0.0942642	-4.28	274
1	37884627	37924196	0.0907763	-4.36	273
1	37885445	37925416	0.0953606	-4.26	284
1	37885501	37925416	0.09581	-4.25	280
1	37886203	37925983	0.0986815	-4.19	288
1	37886220	37925983	0.0990643	-4.18	284
1	37887109	37927078	0.104527	-4.07	293
1	37887164	37927078	0.104857	-4.06	289
1	38646545	38684788	0.107797	-4	222
1	38646576	38684788	0.105336	-4.05	220
1	38646589	38684788	0.105569	-4.05	219
1	38646644	38684788	0.102667	-4.11	218
1	38646647	38684788	0.102979	-4.1	217
1	38646667	38684788	0.0998358	-4.17	216
1	38646675	38684788	0.100295	-4.16	215
1	38646825	38684788	0.100736	-4.15	214
1	38646911	38684788	0.101231	-4.14	213
1	38646983	38684788	0.101075	-4.14	212
1	38647143	38684788	0.100691	-4.15	211
1	38647353	38684788	0.100408	-4.15	210
1	38647373	38684788	0.100256	-4.16	209
1	38647398	38684788	0.100722	-4.15	208
1	38647409	38684788	0.101135	-4.14	207
1	38647424	38684788	0.100721	-4.15	206
1	38647439	38684788	0.101207	-4.14	205
1	38647440	38684788	0.101658	-4.13	204
1	38647624	38684788	0.101537	-4.13	203
1	38647665	38684788	0.102158	-4.12	202
1	38647708	38684788	0.102733	-4.11	201
1	38647746	38684788	0.103303	-4.09	200
1	38647747	38684788	0.103903	-4.08	199
1	38647757	38684788	0.104101	-4.08	198
1	38647766	38684788	0.104296	-4.07	197
1	38647945	38684788	0.104373	-4.07	196
1	38648076	38684788	0.104232	-4.07	195
1	38648328	38684788	0.10412	-4.08	194
1	38648488	38684788	0.103778	-4.08	193
1	38648835	38684788	0.103527	-4.09	192
1	38648972	38684788	0.103286	-4.09	191
1	38648975	38684788	0.103964	-4.08	190
1	38649072	38684788	0.10418	-4.07	189
[truncated: 16,760 more rows]
