# Supplementary material for: Discovery of genomic variations by whole-genome resequencing of the North American Araucana chicken
Source: PLoS One. 2019 Dec 10;14(12):e0225834. doi: 10.1371/journal.pone.0225834 (PMC6903725; doi:10.1371/journal.pone.0225834)
Supplement: S5 Table — (XLSX) [file pone.0225834.s007.xlsx]

## Sheet: ZHp <= -4.0
S5 Table. Suggestive selective sweep results for Korean Araucanas, ZHp <= -4.0.
CHR	BP	end_bp	Hp	ZHp	N_SNPs
1	10078297	10116706	0.0217208	-4	196
1	10078320	10116706	0.016824	-4.08	195
1	10078471	10116706	0.0169105	-4.08	194
1	10078507	10116706	0.0169917	-4.08	193
1	10078518	10116706	0.0170674	-4.07	192
1	10078522	10116706	0.017148	-4.07	191
1	10078579	10116706	0.0172293	-4.07	190
1	10078619	10116706	0.0172789	-4.07	189
1	10078620	10116706	0.0123952	-4.14	188
1	10078626	10116706	0.0124614	-4.14	187
1	10079159	10116706	0.0125283	-4.14	186
1	10079177	10116706	0.0125927	-4.14	185
1	10079224	10116706	0.0126577	-4.14	184
1	10079238	10116706	0.0127069	-4.14	183
1	10079264	10116706	0.0127516	-4.14	182
1	10079558	10116706	0.0127999	-4.14	181
1	10079838	10116706	0.0128519	-4.14	180
1	10079845	10116706	0.0128823	-4.14	179
1	10080116	10116706	0.0129095	-4.14	178
1	10080117	10116706	0.0129641	-4.14	177
1	10080174	10116706	0.0130192	-4.13	176
1	10080234	10116706	0.0130713	-4.13	175
1	10080382	10116706	0.0131133	-4.13	174
1	10080384	10116706	0.0131732	-4.13	173
1	10080386	10116706	0.0132337	-4.13	172
1	10080421	10116706	0.0132984	-4.13	171
1	10080524	10116706	0.0133874	-4.13	170
1	10080669	10116706	0.013448	-4.13	169
1	10080700	10116706	0.0135596	-4.13	168
1	10080863	10116706	0.0136789	-4.13	167
1	10080941	10116706	0.0137422	-4.12	166
1	10081153	10116706	0.013806	-4.12	165
1	10081351	10116706	0.0138902	-4.12	164
1	10081369	10116706	0.0139674	-4.12	163
1	10081611	10116706	0.0140495	-4.12	162
1	10082136	10116706	0.0141325	-4.12	161
1	10082612	10116706	0.0142022	-4.12	160
1	10082656	10116706	0.0142808	-4.12	159
1	10082660	10116706	0.0143477	-4.12	158
1	10082921	10116706	0.0144131	-4.11	157
1	10082966	10116706	0.0145134	-4.11	156
1	10083309	10116706	0.0146152	-4.11	155
1	10083402	10116706	0.0147161	-4.11	154
1	10083587	10116706	0.0147894	-4.11	153
1	10083717	10116706	0.0148589	-4.11	152
1	10083773	10116706	0.0149633	-4.11	151
1	10083857	10116706	0.015083	-4.1	150
1	10083898	10116706	0.0151553	-4.1	149
1	10084386	10116706	0.015252	-4.1	148
1	10084496	10116706	0.0153044	-4.1	147
1	10084517	10116706	0.00948295	-4.19	146
1	10084706	10116706	0.0095448	-4.19	145
1	10084754	10116706	0.00959057	-4.19	144
1	10084851	10116706	0.00963988	-4.19	143
1	10084898	10116706	0.00970537	-4.18	142
1	10084922	10116706	0.00977016	-4.18	141
1	10085045	10116706	0.00983421	-4.18	140
1	10085046	10116706	0.00990565	-4.18	139
1	10085065	10116706	0.00997979	-4.18	138
1	10085270	10116706	0.0100449	-4.18	137
1	10085296	10116706	0.0101127	-4.18	136
1	10085318	10116706	0.0101761	-4.18	135
1	10085537	10116706	0.0102526	-4.18	134
1	10085636	10116706	0.0103392	-4.17	133
1	10085799	10116706	0.0104001	-4.17	132
1	10085848	10116706	0.0104856	-4.17	131
1	10085852	10116706	0.0105724	-4.17	130
1	10086015	10116706	0.0106588	-4.17	129
1	10086023	10116706	0.010737	-4.17	128
1	10086139	10116706	0.0108066	-4.17	127
1	10086177	10116706	0.010883	-4.17	126
1	10086253	10116706	0.0109606	-4.17	125
1	10086626	10116706	0.0110372	-4.16	124
1	10086836	10116706	0.0111108	-4.16	123
1	10087048	10116706	0.0112251	-4.16	122
1	10087049	10116706	0.0113055	-4.16	121
1	10087395	10116706	0.011387	-4.16	120
1	25501319	25541140	0.0203347	-4.03	75
1	25501593	25541569	0.0150273	-4.1	79
1	25501601	25541569	0.0152324	-4.1	75
1	25502276	25542268	0.0149478	-4.11	80
1	25502396	25542333	0.0112216	-4.16	78
1	25505138	25545128	0.00976645	-4.18	95
1	25506407	25546389	0.00869969	-4.2	106
1	25511423	25551085	0.00618657	-4.24	147
1	25511491	25551085	0.00624127	-4.24	143
1	25521283	25560851	0.0122116	-4.15	179
1	25521294	25560851	0.0122763	-4.15	175
1	36880640	36920373	0.0213557	-4.01	265
1	36880692	36920373	0.0198073	-4.03	264
1	36880747	36920373	0.0198655	-4.03	263
1	36880763	36920373	0.0179482	-4.06	262
1	36880791	36920373	0.0180149	-4.06	261
1	36880822	36920373	0.0180685	-4.06	260
1	36880905	36920373	0.0181006	-4.06	259
1	36880906	36920373	0.0165076	-4.08	258
1	36881148	36920373	0.0165667	-4.08	257
1	36881281	36920373	0.0166057	-4.08	256
1	36881348	36920373	0.0151751	-4.1	255
1	36881452	36920373	0.0135503	-4.13	254
1	36881453	36920373	0.013597	-4.13	253
1	36882205	36920373	0.0113687	-4.16	252
1	36882369	36920373	0.00986913	-4.18	251
1	36882475	36920373	0.00991036	-4.18	250
1	36882526	36920373	0.00994515	-4.18	249
1	36882532	36920373	0.00997823	-4.18	248
1	36882546	36920373	0.0100096	-4.18	247
1	36882578	36920373	0.0100431	-4.18	246
1	36882649	36920373	0.0100718	-4.18	245
1	36882955	36920373	0.0101138	-4.18	244
1	36883216	36920373	0.010148	-4.18	243
1	36883634	36920373	0.0101784	-4.18	242
1	36884350	36920373	0.010213	-4.18	241
1	36884438	36920373	0.0102448	-4.18	240
1	36884468	36920373	0.0102768	-4.18	239
1	36884531	36920373	0.010308	-4.18	238
1	36884679	36920373	0.0103383	-4.17	237
1	36884727	36920373	0.0103698	-4.17	236
1	36884783	36924783	0.0115568	-4.16	240
1	36884820	36924783	0.0116003	-4.16	236
1	36884895	36924783	0.0116406	-4.16	235
1	36884910	36924783	0.0116907	-4.15	234
1	36885201	36924783	0.0117413	-4.15	233
1	36885263	36924783	0.0117935	-4.15	232
1	36885426	36924783	0.0118241	-4.15	231
1	36885692	36924783	0.0118672	-4.15	230
1	36886029	36924783	0.0119068	-4.15	229
1	36886227	36924783	0.0119493	-4.15	228
1	36886374	36924783	0.0119806	-4.15	227
1	36886388	36924783	0.0120198	-4.15	226
1	36886480	36924783	0.012063	-4.15	225
1	36886611	36924783	0.0121015	-4.15	224
1	36886762	36924783	0.0121479	-4.15	223
1	36886830	36924783	0.0122051	-4.15	222
1	36887153	36924783	0.0122602	-4.15	221
1	36887178	36924783	0.0123332	-4.15	220
1	36887240	36924783	0.012407	-4.14	219
1	36887302	36924783	0.0124558	-4.14	218
1	36887310	36924783	0.0125132	-4.14	217
1	36887411	36924783	0.0125712	-4.14	216
1	36887435	36924783	0.0126339	-4.14	215
1	36887492	36924783	0.0127128	-4.14	214
1	36887808	36924783	0.0127883	-4.14	213
1	36887809	36924783	0.0128344	-4.14	212
1	36887840	36924783	0.0128808	-4.14	211
1	36887844	36924783	0.0129246	-4.14	210
1	36888151	36924783	0.0129673	-4.14	209
1	36888309	36924783	0.0130399	-4.13	208
1	36888312	36924783	0.0130728	-4.13	207
1	36888316	36924783	0.0101602	-4.18	206
1	36888862	36924783	0.00928377	-4.19	205
1	36889012	36924783	0.00933033	-4.19	204
1	36889167	36924783	0.00939387	-4.19	203
1	36889185	36924783	0.00944712	-4.19	202
1	36889359	36924783	0.00950323	-4.19	201
1	36889406	36929366	0.00951001	-4.19	202
1	36889499	36929366	0.0095486	-4.19	201
1	36889824	36929688	0.0095543	-4.19	203
1	36890051	36929688	0.00960477	-4.19	199
1	36890253	36929688	0.00964879	-4.19	198
1	36890379	36929688	0.00970027	-4.18	197
1	36890803	36929688	0.00974992	-4.18	196
1	36891063	36929688	0.00979528	-4.18	195
1	36891092	36929688	0.00984955	-4.18	194
1	36891168	36929688	0.00989952	-4.18	193
1	36891179	36929688	0.00995124	-4.18	192
1	36891245	36929688	0.0100098	-4.18	191
1	36891449	36929688	0.0100639	-4.18	190
1	36891630	36929688	0.0101212	-4.18	189
1	36891646	36929688	0.0101623	-4.18	188
1	36891960	36929688	0.0102038	-4.18	187
1	36891999	36929688	0.0102588	-4.18	186
1	36892036	36929688	0.010321	-4.18	185
1	36892137	36929688	0.0103745	-4.17	184
1	36892227	36929688	0.0104368	-4.17	183
1	36892312	36929688	0.0104915	-4.17	182
1	36892771	36929688	0.0105316	-4.17	181
1	36893026	36929688	0.00691205	-4.23	180
1	36893142	36929688	0.00696669	-4.23	179
1	36893317	36929688	0.00700706	-4.22	178
1	36893490	36929688	0.00705267	-4.22	177
1	36893528	36929688	0.00709501	-4.22	176
1	36893648	36929688	0.00713003	-4.22	175
1	36893754	36929688	0.00718024	-4.22	174
1	36893833	36929688	0.00722413	-4.22	173
1	36893937	36929688	0.00726146	-4.22	172
1	36894009	36929688	0.0072961	-4.22	171
1	36894015	36929688	0.00733728	-4.22	170
1	36894095	36929688	0.00737788	-4.22	169
1	36894165	36934120	0.0112104	-4.16	173
1	36894319	36934120	0.0112784	-4.16	169
1	36894353	36934120	0.0113295	-4.16	168
1	36894363	36934120	0.011381	-4.16	167
1	36894445	36934120	0.0114282	-4.16	166
1	36894500	36934120	0.011484	-4.16	165
1	36895623	36934120	0.011557	-4.16	164
1	36895708	36934120	0.0116377	-4.16	163
1	36895722	36934120	0.0116989	-4.15	162
1	36896034	36935840	0.0116377	-4.16	166
1	36896036	36935840	0.0117006	-4.15	162
1	36896039	36935840	0.0117557	-4.15	161
1	36896113	36935840	0.0103609	-4.17	160
1	36896380	36935840	0.0104241	-4.17	159
1	36896394	36935840	0.0104882	-4.17	158
1	36896437	36935840	0.0105371	-4.17	157
1	36896511	36935840	0.0105913	-4.17	156
1	36896579	36935840	0.0106509	-4.17	155
1	36896636	36935840	0.0106916	-4.17	154
1	36896639	36935840	0.0107507	-4.17	153
1	36896812	36936806	0.0106574	-4.17	157
1	36897246	36936806	0.0107162	-4.17	153
1	36897284	36936806	0.0107772	-4.17	152
1	36897306	36936806	0.0108306	-4.17	151
1	36897411	36936806	0.0108659	-4.17	150
1	36897669	36936806	0.00781971	-4.21	149
1	36897864	36936806	0.00787761	-4.21	148
1	36897869	36936806	0.00791753	-4.21	147
1	36897887	36936806	0.00795785	-4.21	146
1	36898010	36936806	0.00799987	-4.21	145
1	36898218	36936806	0.00807089	-4.21	144
1	36898306	36936806	0.00814319	-4.21	143
1	36898313	36936806	0.00819793	-4.21	142
1	36898329	36936806	0.00824932	-4.21	141
1	36898394	36936806	0.00830275	-4.21	140
1	36898423	36938405	0.0109522	-4.17	141
1	36898480	36938405	0.0110383	-4.16	140
1	36898486	36938405	0.0111295	-4.16	139
1	36898744	36938594	0.014844	-4.11	141
1	36898820	36938594	0.0149499	-4.11	137
1	36899048	36938594	0.0150599	-4.1	136
1	36899189	36938594	0.0151689	-4.1	135
1	36899389	36938594	0.0152769	-4.1	134
1	36900152	36940017	0.0182869	-4.06	138
1	36900494	36940017	0.0184108	-4.05	134
1	36900521	36940017	0.0185688	-4.05	133
1	36900619	36940017	0.0187031	-4.05	132
1	36900833	36940777	0.018713	-4.05	133
1	36900845	36940777	0.0188561	-4.05	132
1	36900887	36940847	0.0219909	-4	134
1	36900933	36940847	0.0221638	-4	130
1	36901015	36940847	0.0223435	-4	129
1	62786515	62825731	0.0222022	-4	186
1	62786558	62826537	0.0199255	-4.03	184
1	62787773	62827718	0.0159313	-4.09	194
1	62787833	62827807	0.0122526	-4.15	192
1	62789237	62829122	0.0118582	-4.15	200
1	62789337	62829323	0.00875363	-4.2	198
1	62790698	62830608	0.00825485	-4.21	215
1	62790748	62830735	0.00823408	-4.21	216
1	62792036	62832024	0.00812536	-4.21	219
1	62792075	62832024	0.00455164	-4.26	215
1	62792988	62832814	0.00436108	-4.26	229
1	62793089	62832814	0.00437109	-4.26	225
1	62794820	62833648	0.00130919	-4.31	229
1	62794838	62833648	0.00131305	-4.31	225
1	62796499	62836385	0	-4.33	238
1	62796500	62836385	0	-4.33	234
1	62797164	62836899	0	-4.33	238
1	62797230	62836899	0	-4.33	234
1	62798239	62836899	0	-4.33	233
1	62798271	62838266	0	-4.33	234
1	62798498	62838266	0	-4.33	233
1	62798547	62838266	0	-4.33	232
1	62798967	62838719	0	-4.33	234
1	62798985	62838719	0	-4.33	230
1	62799012	62838719	0	-4.33	229
1	62799021	62838719	0	-4.33	228
1	62799043	62838719	0	-4.33	227
1	62799051	62838719	0	-4.33	226
1	62799126	62838719	0	-4.33	225
1	62799487	62838719	0	-4.33	224
1	62799504	62838719	0	-4.33	223
1	62800056	62838719	0	-4.33	222
1	62800097	62838719	0	-4.33	221
1	62800278	62838719	0	-4.33	220
1	62800286	62838719	0	-4.33	219
1	62800308	62838719	0	-4.33	218
1	62800318	62838719	0	-4.33	217
1	62800337	62838719	0	-4.33	216
1	62800351	62838719	0	-4.33	215
1	62800389	62838719	0	-4.33	214
1	62800477	62840403	0	-4.33	215
1	62800632	62840482	0	-4.33	217
1	62800841	62840482	0	-4.33	213
1	62800930	62840482	0	-4.33	212
1	62800994	62840482	0	-4.33	211
1	62801008	62840482	0	-4.33	210
1	62801040	62840482	0	-4.33	209
1	62801063	62840482	0	-4.33	208
1	62801195	62840482	0	-4.33	207
1	62801271	62840482	0	-4.33	206
1	62801362	62840482	0	-4.33	205
1	62801393	62840482	0	-4.33	204
1	62801533	62840482	0	-4.33	203
1	62801534	62840482	0	-4.33	202
1	62801750	62840482	0	-4.33	201
1	62801753	62840482	0	-4.33	200
1	62802412	62842398	0.00665673	-4.23	204
1	62802454	62842398	0.00667979	-4.23	200
1	62802832	62842398	0.00671384	-4.23	199
1	62802853	62842398	0.00674318	-4.23	198
1	62803445	62842398	0.00677023	-4.23	197
1	62803488	62842398	0.00680264	-4.23	196
1	62803786	62842398	0.00684229	-4.23	195
1	62804063	62843992	0.00686753	-4.23	196
1	62804393	62844105	0.0114108	-4.16	198
1	62804417	62844105	0.0114617	-4.16	194
1	62804711	62844105	0.0115174	-4.16	193
1	62804735	62844105	0.0115618	-4.16	192
1	62805186	62844852	0.0114704	-4.16	196
1	62805208	62844852	0.0115351	-4.16	192
1	62805327	62844852	0.011596	-4.16	191
1	62805333	62844852	0.0116486	-4.16	190
1	62805525	62844852	0.0117016	-4.15	189
1	62805697	62845604	0.0162089	-4.09	193
1	62805767	62845604	0.0163075	-4.09	189
1	62805806	62845604	0.0164222	-4.08	188
1	62806033	62845604	0.0165256	-4.08	187
1	62806053	62845604	0.0166106	-4.08	186
1	62806819	62846686	0.0206433	-4.02	190
1	77667929	77707110	0.0208113	-4.02	95
1	77668336	77707110	0.0210402	-4.01	94
1	77668490	77707110	0.0212126	-4.01	93
1	77668508	77707110	0.0214504	-4.01	92
1	77668776	77707110	0.0216297	-4.01	91
1	77668852	77707110	0.0218227	-4	90
1	77668853	77707110	0.0220138	-4	89
1	77668888	77707110	0.0222082	-4	88
1	77669453	77707110	0.021889	-4	79
1	77669459	77707110	0.0221815	-4	78
1	78779044	78818892	0.0047295	-4.26	82
1	78779116	78818892	0.00479183	-4.26	78
1	79144214	79184133	0.0203842	-4.02	458
1	79144255	79184237	0.0213025	-4.01	456
1	79144445	79184381	0.0212968	-4.01	458
1	79144446	79184381	0.0213411	-4.01	454
1	79144543	79184505	0.0219858	-4	459
1	79144580	79184505	0.0220244	-4	455
1	79959116	79997790	0.0219715	-4	282
1	79959174	79997790	0.0211836	-4.01	281
1	79959433	79997790	0.0192122	-4.04	280
1	79959777	79997790	0.019288	-4.04	279
1	79959881	79997790	0.0193814	-4.04	278
1	79960261	79999954	0.018037	-4.06	282
1	79960268	79999954	0.0181004	-4.06	278
1	79960322	79999954	0.0181691	-4.06	277
1	79960370	79999954	0.0182237	-4.06	276
1	79960847	79999954	0.0175924	-4.07	275
1	79960863	79999954	0.0176535	-4.07	274
1	79960931	79999954	0.0177183	-4.06	273
1	79960998	79999954	0.017774	-4.06	272
1	79961009	79999954	0.0171035	-4.07	271
1	79961019	79999954	0.0164234	-4.08	270
1	79961036	79999954	0.0153907	-4.1	269
1	79961083	79999954	0.0143511	-4.11	268
1	79961084	79999954	0.0134956	-4.13	267
1	79961109	79999954	0.0135376	-4.13	266
1	79961112	79999954	0.0135773	-4.13	265
1	79961212	80001175	0.0124173	-4.14	269
1	79961228	80001175	0.0124526	-4.14	265
1	79961569	80001175	0.012488	-4.14	264
1	79961726	80001175	0.0125202	-4.14	263
1	79961892	80001175	0.0118328	-4.15	262
1	79961929	80001175	0.0118646	-4.15	261
1	79961983	80001932	0.0100202	-4.18	262
1	79961987	80001985	0.00910339	-4.19	264
1	79962030	80001985	0.00839929	-4.2	260
1	79962046	80001985	0.00842445	-4.2	259
1	79962058	80001985	0.00677193	-4.23	258
1	79962080	80001985	0.00547786	-4.25	257
1	79965170	80005040	0.00707142	-4.22	280
1	79966393	80006391	0.00670234	-4.23	295
1	79966418	80006391	0.006726	-4.23	291
1	79966810	80006804	0.00658592	-4.23	300
1	79966813	80006804	0.00660386	-4.23	296
1	79966927	80006922	0.00657023	-4.23	300
1	79966952	80006922	0.00658754	-4.23	296
1	79967070	80006922	0.00660713	-4.23	295
1	79967364	80007317	0.00654979	-4.23	300
1	79967461	80007389	0.00651884	-4.23	301
1	79967466	80007389	0.00654229	-4.23	297
1	79967488	80007467	0.0065439	-4.23	298
1	79967579	80007467	0.00656646	-4.23	297
1	79967626	80007467	0.0065946	-4.23	296
1	79967638	80007467	0.00662738	-4.23	295
1	79967827	80007794	0.00662903	-4.23	297
1	79967919	80007794	0.00665495	-4.23	293
1	79968562	80008358	0.00661697	-4.23	297
1	79968865	80008851	0.00656376	-4.23	299
1	79968871	80008851	0.00658158	-4.23	295
1	79968916	80008851	0.0065995	-4.23	294
1	79969276	80009256	0.00649502	-4.23	301
1	79969325	80009290	0.00649555	-4.23	299
1	79969373	80009290	0.00652149	-4.23	298
1	79969522	80009398	0.0065183	-4.23	300
1	79969527	80009398	0.00653481	-4.23	296
1	79969937	80009885	0.00651194	-4.23	300
1	79969965	80009885	0.00653534	-4.23	296
1	79970029	80009991	0.0065455	-4.23	297
1	79970077	80010069	0.00654765	-4.23	299
1	79970104	80010069	0.00656969	-4.23	295
1	79970131	80010069	0.0065908	-4.23	294
1	79970320	80010069	0.00661368	-4.23	293
1	79970377	80010069	0.00663673	-4.23	292
1	79970403	80010380	0.00663233	-4.23	293
1	79970608	80010437	0.00662848	-4.23	295
1	79970782	80010437	0.00665384	-4.23	291
1	79970835	80010437	0.00667271	-4.23	290
1	79971052	80011049	0.00665495	-4.23	294
1	79971115	80011049	0.00667494	-4.23	290
1	79971570	80011527	0.00662135	-4.23	295
1	79971574	80011527	0.00664113	-4.23	291
1	79971639	80011527	0.0066616	-4.23	290
1	79971645	80011527	0.00667828	-4.23	289
1	79971672	80011527	0.00669449	-4.23	288
1	79971870	80011742	0.00717494	-4.22	292
1	79972135	80012038	0.00809369	-4.21	295
1	79972301	80012239	0.00899409	-4.2	297
1	79972560	80012530	0.0128251	-4.14	307
1	79972565	80012530	0.0128658	-4.14	303
1	79972652	80012584	0.0143764	-4.11	307
1	79972744	80012708	0.0143855	-4.11	305
1	79972981	80012799	0.0143991	-4.11	307
1	79973133	80013116	0.0154956	-4.1	305
1	79973454	80013354	0.0163755	-4.08	308
1	79973515	80013476	0.0183255	-4.06	309
1	79973534	80013522	0.0183298	-4.06	307
1	79973581	80013549	0.0183399	-4.06	309
1	79973680	80013549	0.0183917	-4.05	305
1	79973768	80013549	0.0183557	-4.06	305
1	79973782	80013768	0.0184062	-4.05	305
1	79974039	80013768	0.0184628	-4.05	304
1	79974253	80013768	0.0185096	-4.05	303
1	79974261	80013768	0.0185727	-4.05	302
1	79974376	80013768	0.0186393	-4.05	301
1	79974397	80013768	0.0186974	-4.05	300
1	79974401	80013768	0.0187618	-4.05	299
1	79974433	80014406	0.0187649	-4.05	301
1	79974436	80014406	0.0188328	-4.05	297
1	79974473	80014406	0.0189013	-4.05	296
1	79974484	80014406	0.0189656	-4.05	295
1	79974542	80014406	0.0190257	-4.05	294
1	79974794	80014406	0.0190909	-4.04	293
1	79974863	80014406	0.0191675	-4.04	292
1	79974867	80014406	0.0192369	-4.04	291
1	79974884	80014406	0.0193051	-4.04	290
1	79975102	80015041	0.0207095	-4.02	294
1	79975179	80015041	0.0208035	-4.02	290
1	79975181	80015041	0.0208672	-4.02	289
1	79975186	80015041	0.0209348	-4.02	288
1	79975255	80015041	0.0210029	-4.02	287
1	79975346	80015041	0.0210661	-4.01	286
1	79975476	80015385	0.0209592	-4.02	290
1	79975494	80015385	0.021052	-4.01	286
1	79975515	80015385	0.0211279	-4.01	285
1	79975573	80015385	0.0211954	-4.01	284
1	79975602	80015385	0.0212634	-4.01	283
1	79975740	80015385	0.0213263	-4.01	282
1	79975752	80015385	0.0213988	-4.01	281
1	92944422	92979686	0.0214895	-4.01	245
1	92944501	92979686	0.0189546	-4.05	244
1	92944809	92979686	0.0190399	-4.04	243
1	92944812	92979686	0.0162505	-4.09	242
1	92944893	92979686	0.0163349	-4.09	241
1	92945149	92979686	0.0149341	-4.11	240
1	92945173	92979686	0.0132856	-4.13	239
1	92945273	92979686	0.011635	-4.16	238
1	92945289	92979686	0.011693	-4.15	237
1	92945385	92979686	0.0117502	-4.15	236
1	92945391	92979686	0.0107101	-4.17	235
1	92945394	92979686	0.0107453	-4.17	234
1	92945396	92979686	0.00947741	-4.19	233
1	92945406	92979686	0.00950675	-4.19	232
1	92945519	92979686	0.00822117	-4.21	231
1	92945594	92979686	0.00824866	-4.21	230
1	92945614	92979686	0.00627515	-4.24	229
1	92945644	92979686	0.00450347	-4.26	228
1	92945754	92979686	0.00271493	-4.29	227
1	92946324	92979686	0	-4.33	226
1	92946333	92979686	0	-4.33	225
1	92946346	92979686	0	-4.33	224
1	92946358	92979686	0	-4.33	223
1	92946501	92979686	0	-4.33	222
1	92946524	92979686	0	-4.33	221
1	92946650	92979686	0	-4.33	220
1	92946738	92979686	0	-4.33	219
1	92946751	92979686	0	-4.33	218
1	92946811	92979686	0	-4.33	217
1	92946983	92979686	0	-4.33	216
1	92947001	92979686	0	-4.33	215
1	92947352	92979686	0	-4.33	214
1	92947381	92979686	0	-4.33	213
1	92947472	92979686	0	-4.33	212
1	92947484	92979686	0	-4.33	211
1	92947541	92979686	0	-4.33	210
1	92947591	92979686	0	-4.33	209
1	92947603	92979686	0	-4.33	208
1	92947631	92979686	0	-4.33	207
1	92947651	92979686	0	-4.33	206
1	92947672	92979686	0	-4.33	205
1	92947748	92979686	0	-4.33	204
1	92947799	92979686	0	-4.33	203
1	92947943	92979686	0	-4.33	202
1	92947982	92979686	0	-4.33	201
1	92947990	92979686	0	-4.33	200
1	92947999	92979686	0	-4.33	199
1	92948061	92979686	0	-4.33	198
1	92948131	92979686	0	-4.33	197
1	92948200	92979686	0	-4.33	196
1	92948214	92979686	0	-4.33	195
1	92948409	92988400	0	-4.33	196
1	92948506	92988400	0	-4.33	195
1	92948904	92988637	0	-4.33	197
1	92949217	92988637	0	-4.33	193
1	92949357	92988637	0	-4.33	192
1	92949486	92988637	0	-4.33	191
1	92949585	92988637	0	-4.33	190
1	92949664	92988637	0	-4.33	189
1	92949873	92988637	0	-4.33	188
1	92949882	92988637	0	-4.33	187
1	92949910	92988637	0	-4.33	186
1	92949971	92988637	0	-4.33	185
1	92950168	92988637	0	-4.33	184
1	92950335	92988637	0	-4.33	183
1	92950573	92988637	0	-4.33	182
1	92950778	92988637	0	-4.33	181
1	92951956	92988637	0	-4.33	180
1	92951987	92988637	0	-4.33	179
1	92952512	92988637	0	-4.33	178
1	92952639	92988637	0	-4.33	177
1	92952720	92988637	0	-4.33	176
1	92952773	92988637	0	-4.33	175
1	92952849	92988637	0	-4.33	174
1	92952979	92988637	0	-4.33	173
1	92953012	92988637	0	-4.33	172
1	92953080	92988637	0	-4.33	171
1	92953154	92988637	0	-4.33	170
1	92953234	92988637	0	-4.33	169
1	92953465	92988637	0	-4.33	168
1	92953513	92988637	0	-4.33	167
1	92953598	92988637	0	-4.33	166
1	92953599	92988637	0	-4.33	165
1	92953702	92988637	0	-4.33	164
1	92953735	92988637	0	-4.33	163
1	92953808	92988637	0	-4.33	162
1	92953890	92988637	0	-4.33	161
1	92953927	92988637	0	-4.33	160
1	92953959	92988637	0	-4.33	159
1	92954073	92988637	0	-4.33	158
1	92954085	92988637	0	-4.33	157
1	92954173	92988637	0	-4.33	156
1	92954216	92988637	0	-4.33	155
1	92954265	92988637	0	-4.33	154
1	92954315	92988637	0	-4.33	153
1	92954428	92988637	0	-4.33	152
1	92954478	92988637	0	-4.33	151
1	92954824	92988637	0	-4.33	150
1	92954990	92988637	0	-4.33	149
1	92955110	92988637	0	-4.33	148
1	92955139	92988637	0	-4.33	147
1	92955233	92988637	0	-4.33	146
1	92955344	92988637	0	-4.33	145
1	92955430	92988637	0	-4.33	144
1	92955522	92988637	0	-4.33	143
1	92955997	92988637	0	-4.33	142
1	92956063	92988637	0	-4.33	141
1	92956354	92988637	0	-4.33	140
1	92956392	92988637	0	-4.33	139
1	92956995	92988637	0	-4.33	138
1	92957058	92988637	0	-4.33	137
1	92957111	92988637	0	-4.33	136
1	92957134	92988637	0	-4.33	135
1	92957142	92988637	0	-4.33	134
1	92957193	92988637	0	-4.33	133
1	92957262	92988637	0	-4.33	132
1	92957303	92988637	0	-4.33	131
1	92957314	92988637	0	-4.33	130
1	92957318	92988637	0	-4.33	129
1	92957324	92988637	0	-4.33	128
1	92957432	92988637	0	-4.33	127
1	92957931	92988637	0	-4.33	126
1	92957996	92988637	0	-4.33	125
1	92958029	92988637	0	-4.33	124
1	92958121	92988637	0	-4.33	123
1	92958243	92988637	0	-4.33	122
1	92958271	92988637	0	-4.33	121
1	92958326	92988637	0	-4.33	120
1	92958388	92988637	0	-4.33	119
1	92958531	92988637	0	-4.33	118
1	92958543	92988637	0	-4.33	117
1	92958554	92988637	0	-4.33	116
1	92958566	92988637	0	-4.33	115
1	92958593	92988637	0	-4.33	114
1	92958773	92988637	0	-4.33	113
1	92958859	92988637	0	-4.33	112
1	92959037	92988637	0	-4.33	111
1	92959527	92988637	0	-4.33	110
1	92959632	92988637	0	-4.33	109
1	92959646	92988637	0	-4.33	108
1	92959801	92988637	0	-4.33	107
1	92960447	92988637	0	-4.33	106
1	92960580	92988637	0	-4.33	105
1	92960601	92988637	0	-4.33	104
1	92960807	92988637	0	-4.33	103
1	92960879	92988637	0	-4.33	102
1	92961042	92988637	0	-4.33	101
1	92961227	92988637	0	-4.33	100
1	92961422	92988637	0	-4.33	99
1	92961722	92988637	0	-4.33	98
1	92961744	92988637	0	-4.33	97
1	92961833	92988637	0	-4.33	96
1	92961862	92988637	0	-4.33	95
1	92961884	92988637	0	-4.33	94
1	92961895	92988637	0	-4.33	93
1	92961905	92988637	0	-4.33	92
1	92961973	92988637	0	-4.33	91
1	92961991	92988637	0	-4.33	90
1	92962033	92988637	0	-4.33	89
1	92962066	92988637	0	-4.33	88
1	92962079	92988637	0	-4.33	87
1	92962215	92988637	0	-4.33	86
1	92962217	92988637	0	-4.33	85
1	92962388	92988637	0	-4.33	84
1	92962392	92988637	0	-4.33	83
1	92962489	92988637	0	-4.33	82
1	92962490	92988637	0	-4.33	81
1	92962493	92988637	0	-4.33	80
1	92962527	92988637	0	-4.33	79
1	92962728	92988637	0	-4.33	78
1	92962750	92988637	0	-4.33	77
1	92962880	92988637	0	-4.33	76
1	92962953	92988637	0	-4.33	75
1	92962966	92988637	0	-4.33	74
1	92963002	92988637	0	-4.33	73
1	92963047	92988637	0	-4.33	72
1	92963100	92988637	0	-4.33	71
1	92963101	92988637	0	-4.33	70
1	92963114	92988637	0	-4.33	69
1	92963131	92988637	0	-4.33	68
1	92963223	93003193	0	-4.33	69
1	92963281	93003274	0	-4.33	71
1	92963508	93003274	0	-4.33	67
1	92963576	93003274	0	-4.33	66
1	92963617	93003274	0	-4.33	65
1	92963728	93003274	0	-4.33	64
1	92963746	93003274	0	-4.33	63
1	92964264	93003274	0	-4.33	62
1	92964681	93003274	0	-4.33	61
1	92965557	93003274	0	-4.33	60
1	92965606	93003274	0	-4.33	59
1	92965893	93003274	0	-4.33	58
1	92965922	93003274	0	-4.33	57
1	92966025	93003274	0	-4.33	56
1	92966054	93003274	0	-4.33	55
1	92966081	93003274	0	-4.33	54
1	92966173	93003274	0	-4.33	53
1	92966189	93003274	0	-4.33	52
1	92966196	93003274	0	-4.33	51
1	111399722	111439667	0.00978138	-4.18	233
1	111399815	111439776	0.00974812	-4.18	234
1	111417905	111457881	0.0207734	-4.02	459
1	111417915	111457881	0.0208322	-4.02	455
1	111421411	111461164	0.0216252	-4.01	496
1	111421519	111461164	0.0216649	-4.01	495
1	111421646	111461164	0.0217069	-4.01	494
1	111421709	111461164	0.0217411	-4	493
1	111421896	111461871	0.0216819	-4.01	497
1	111421944	111461871	0.0217148	-4	493
1	111421972	111461871	0.0217422	-4	492
1	111421973	111461871	0.0217685	-4	491
1	111422118	111461871	0.0217949	-4	490
1	111422159	111461871	0.0218385	-4	489
1	111422160	111461871	0.0218974	-4	488
1	111422199	111461871	0.0219555	-4	487
1	111422254	111461871	0.0220092	-4	486
1	111422262	111461871	0.0220537	-4	485
1	111422286	111461871	0.0220914	-4	484
1	111422522	111462361	0.0220244	-4	488
1	111422656	111462361	0.0220702	-4	484
1	111422669	111462361	0.0221244	-4	483
1	111422678	111462361	0.022179	-4	482
1	111422770	111462361	0.0222313	-4	481
1	111422862	111462361	0.0222804	-4	480
1	111422863	111462361	0.0223176	-4	479
1	111422904	111462361	0.022355	-4	478
1	116363285	116403169	0.0195465	-4.04	67
1	116363513	116403169	0.0197797	-4.03	66
1	116363715	116403169	0.0199911	-4.03	65
1	116363717	116403169	0.0203487	-4.03	64
1	116364086	116404043	0.0200118	-4.03	68
1	116364351	116404043	0.0202776	-4.03	64
1	117093491	117133394	0.0144096	-4.11	65
1	117094676	117134601	0.00959387	-4.19	67
1	117094950	117134908	0.00953757	-4.19	65
1	117094976	117134908	0.00965802	-4.19	64
1	117095684	117135266	0.00962228	-4.19	66
1	117095706	117135266	0.00973759	-4.18	62
1	117095964	117135922	0.00960096	-4.19	66
1	117096136	117135922	0.00974124	-4.18	62
1	117096137	117135922	0.00990075	-4.18	61
1	117096919	117136267	0.00974855	-4.18	65
1	117097237	117136267	0.00988193	-4.18	61
1	117098353	117137736	0.00981849	-4.18	65
1	117098681	117137736	0.0100036	-4.18	61
1	117099064	117139057	0.00998439	-4.18	62
1	117099658	117139319	0.00999206	-4.18	64
1	117099880	117139319	0.0102078	-4.18	60
1	117100078	117139319	0.0104164	-4.17	59
1	117100717	117139319	0.010492	-4.17	58
1	117101041	117139319	0.0106206	-4.17	57
1	117101340	117139319	0.010797	-4.17	56
1	117101400	117139319	0.0110823	-4.16	55
1	117101744	117141620	0.0109103	-4.17	59
1	117102013	117141620	0.0110635	-4.16	55
1	117102522	117141620	0.011168	-4.16	54
1	117102552	117141620	0.0114131	-4.16	53
1	117102579	117141620	0.0116536	-4.16	52
1	117103473	117143118	0.0114736	-4.16	56
1	117104275	117143118	0.011685	-4.15	52
1	117104343	117143118	0.0118717	-4.15	51
1	117104890	117144607	0.0118771	-4.15	52
1	117105773	117144607	0.0120478	-4.15	51
1	117105989	117145883	0.00557099	-4.25	53
1	117112596	117152323	0.0172815	-4.07	51
1	117113380	117153064	0.0171171	-4.07	51
1	117116946	117156780	0.0223666	-4	60
1	117117525	117157113	0.0220561	-4	61
1	117118060	117158043	0.0212574	-4.01	63
1	117118235	117158226	0.0211244	-4.01	61
1	117119439	117158650	0.0163987	-4.08	63
1	117121444	117160702	0.0161156	-4.09	64
1	117125653	117165591	0.0138653	-4.12	78
1	117126700	117166054	0.013797	-4.12	79
1	117130148	117169628	0.0136757	-4.13	80
1	117130185	117169628	0.0138928	-4.12	76
1	117131151	117171010	0.0135916	-4.13	81
1	117131153	117171010	0.0138197	-4.12	77
1	117132076	117172043	0.0194471	-4.04	81
1	117132084	117172043	0.0197025	-4.03	77
1	117132221	117172043	0.0199713	-4.03	76
1	117132231	117172043	0.020234	-4.03	75
1	117132249	117172043	0.0204896	-4.02	74
1	117132286	117172043	0.0207805	-4.02	73
1	117132676	117172043	0.0211021	-4.01	72
1	117132905	117172043	0.0214721	-4.01	71
1	117133290	117173165	0.0214874	-4.01	72
1	117133394	117173306	0.0214874	-4.01	74
1	117134263	117173306	0.0218951	-4	70
1	117134389	117173306	0.0221702	-4	69
1	117187803	117227210	0.00638097	-4.23	55
1	117187891	117227210	0	-4.33	51
1	117190445	117230336	0	-4.33	61
1	117190473	117230336	0	-4.33	57
1	117193337	117233176	0	-4.33	69
1	117193942	117233721	0.00829574	-4.21	71
1	117196547	117236276	0.00743945	-4.22	81
1	117198560	117238382	0.00631573	-4.24	96
1	118724430	118764213	0.0121851	-4.15	134
1	118724472	118764213	0.012267	-4.15	130
1	119748984	119782964	0.00149142	-4.31	176
1	119749004	119782964	0.0015015	-4.31	172
1	119764114	119791687	0.0013471	-4.31	197
1	119886860	119926549	0.0178557	-4.06	97
1	151036842	151076506	0.00134589	-4.31	84
1	151036934	151076506	0.00136008	-4.31	80
1	151042931	151078916	0.00132846	-4.31	86
1	151042982	151078916	0.00134953	-4.31	82
1	151043984	151078916	0.00136519	-4.31	81
1	151044772	151084240	0.00134862	-4.31	85
1	151045243	151084240	0.00136612	-4.31	81
1	151045423	151084240	0.00137979	-4.31	80
1	151046601	151084240	0.00139714	-4.31	79
1	151046715	151084240	0.00141693	-4.31	78
1	151046803	151084240	0.0014373	-4.31	77
1	151046881	151084240	0.00145773	-4.31	76
1	151047004	151084240	0.00147874	-4.31	75
1	151048710	151087772	0.0139187	-4.12	79
1	151049010	151087772	0.014152	-4.12	75
1	151049737	151087772	0.014366	-4.11	74
1	151049845	151087772	0.0145363	-4.11	73
1	151050327	151087772	0.0147222	-4.11	72
1	151050411	151087772	0.0149304	-4.11	71
1	151051138	151087772	0.015187	-4.1	70
1	151051147	151087772	0.0154462	-4.1	69
1	151051536	151087772	0.015734	-4.09	68
1	151052264	151092132	0.015365	-4.1	72
1	151052570	151092132	0.0139452	-4.12	68
1	151052724	151092132	0.0141013	-4.12	67
1	151054268	151092132	0.0143211	-4.12	66
1	151054617	151092132	0.0145416	-4.11	65
1	151056046	151092132	0.0148723	-4.11	64
1	151056101	151092132	0.0150767	-4.1	63
1	151056215	151092132	0.0153144	-4.1	62
1	151056416	151092132	0.0154959	-4.1	61
1	151056462	151092132	0.0157325	-4.09	60
1	151057051	151092132	0.0159166	-4.09	59
1	151057848	151092132	0.0161817	-4.09	58
1	151058077	151092132	0.0165037	-4.08	57
1	151058673	151092132	0.0168055	-4.08	56
1	151058758	151092132	0.0171186	-4.07	55
1	151059055	151092132	0.0174345	-4.07	54
1	151059421	151092132	0.0178183	-4.06	53
1	151059450	151092132	0.0181029	-4.06	52
1	151060626	151092132	0.0184266	-4.05	51
1	153373757	153413741	0.0173661	-4.07	160
1	153373765	153413741	0.0174539	-4.07	156
1	153374256	153414072	0.0158764	-4.09	174
1	153374328	153414072	0.0126382	-4.14	170
1	153374643	153414600	0.0101576	-4.18	177
1	153374776	153414600	0.009102	-4.19	173
1	153375314	153415278	0.00901621	-4.19	178
1	153377562	153417541	0.00759133	-4.22	208
1	153384833	153424819	0.00399765	-4.27	286
1	153384863	153424819	0.004007	-4.27	282
1	169746476	169786068	0.0208465	-4.02	141
1	169746490	169786068	0.015048	-4.1	140
1	169747049	169786697	0.0120274	-4.15	144
1	169747401	169786697	0.0120841	-4.15	140
1	169748614	169788521	0.00793066	-4.21	151
1	169748651	169788521	0.00796079	-4.21	147
1	169751501	169791382	0.00311574	-4.28	173
1	169751886	169791703	0.00308784	-4.28	176
1	169757778	169797760	0	-4.33	212
1	169757846	169797760	0	-4.33	208
1	169761770	169801643	0	-4.33	243
1	169761860	169801795	0	-4.33	244
1	169763735	169803609	0	-4.33	262
1	169763846	169803609	0	-4.33	258
1	169764146	169804097	0	-4.33	262
1	169764197	169804097	0	-4.33	258
1	169764372	169804097	0	-4.33	257
1	169764521	169804399	0	-4.33	261
1	169764879	169804813	0	-4.33	262
1	169764962	169804919	0	-4.33	260
1	169765192	169805186	0	-4.33	262
1	169765267	169805186	0	-4.33	258
1	169765352	169805186	0	-4.33	257
1	169765428	169805186	0	-4.33	256
1	169765450	169805443	0	-4.33	257
1	169765908	169805813	0	-4.33	259
1	169766043	169805813	0	-4.33	255
1	169766905	169806843	0	-4.33	262
1	169767081	169806961	0	-4.33	263
1	169769316	169809246	0	-4.33	276
1	169769336	169809322	0	-4.33	274
1	169771204	169810667	0	-4.33	285
1	169771546	169811511	0	-4.33	286
1	169773144	169813130	0	-4.33	300
1	169773156	169813130	0	-4.33	296
1	169773259	169813193	0	-4.33	297
1	169773291	169813287	0	-4.33	299
1	169773299	169813287	0	-4.33	295
1	169773418	169813287	0	-4.33	294
1	169773423	169813287	0	-4.33	293
1	169773424	169813287	0	-4.33	292
1	169773457	169813287	0	-4.33	291
1	169773624	169813287	0	-4.33	290
1	169773633	169813629	0	-4.33	291
1	169773668	169813629	0	-4.33	290
1	169773911	169813691	0	-4.33	292
1	169773945	169813691	0	-4.33	288
1	169774108	169813691	0	-4.33	287
1	169774181	169813691	0	-4.33	286
1	169774322	169813691	0	-4.33	285
1	169774406	169813691	0	-4.33	284
1	169774413	169813691	0	-4.33	283
1	169774437	169813691	0	-4.33	282
1	169774497	169813691	0	-4.33	281
1	169774781	169814631	0	-4.33	285
1	169774895	169814631	0	-4.33	281
1	169775066	169814631	0	-4.33	280
1	169775130	169814631	0	-4.33	279
1	169775143	169814631	0	-4.33	278
1	169775194	169814631	0	-4.33	277
1	169775326	169814631	0	-4.33	276
1	169775399	169814631	0	-4.33	275
1	169775430	169814631	0	-4.33	274
1	169775463	169814631	0	-4.33	273
1	169775795	169814631	0	-4.33	272
1	169776012	169814631	0	-4.33	271
1	169776057	169814631	0	-4.33	270
1	169776376	169816127	0	-4.33	274
1	169776579	169816127	0	-4.33	270
1	169776602	169816127	0	-4.33	269
1	169776653	169816127	0	-4.33	268
1	169776771	169816127	0	-4.33	267
1	169776829	169816127	0	-4.33	266
1	169776883	169816127	0	-4.33	265
1	169776890	169816127	0	-4.33	264
1	169776912	169816127	0	-4.33	263
1	169776920	169816127	0	-4.33	262
1	169777167	169816127	0	-4.33	261
1	169777216	169816127	0	-4.33	260
1	169777233	169816127	0	-4.33	259
1	169777240	169816127	0	-4.33	258
1	169777241	169816127	0	-4.33	257
1	169777266	169816127	0	-4.33	256
1	169777279	169816127	0	-4.33	255
1	169777547	169817366	0	-4.33	259
1	169777550	169817366	0	-4.33	255
1	169777597	169817366	0	-4.33	254
1	169777623	169817366	0	-4.33	253
1	169777630	169817366	0	-4.33	252
1	169777672	169817366	0	-4.33	251
1	169777677	169817366	0	-4.33	250
1	169777687	169817366	0	-4.33	249
1	169777764	169817366	0	-4.33	248
1	169777997	169817366	0	-4.33	247
1	169778045	169817366	0	-4.33	246
1	169778070	169817366	0	-4.33	245
1	169778793	169817366	0	-4.33	244
1	169778796	169817366	0	-4.33	243
1	169778900	169817366	0	-4.33	242
1	169778933	169818927	0	-4.33	243
1	169778946	169818927	0	-4.33	242
1	169779407	169818977	0	-4.33	244
1	169779479	169818977	0	-4.33	240
1	169780273	169818977	0	-4.33	239
1	169780359	169818977	0	-4.33	238
1	169781303	169821225	0	-4.33	239
1	169781344	169821225	0	-4.33	238
1	190924418	190964381	0.020482	-4.02	124
1	190936606	190976291	0.0117028	-4.15	234
1	190937273	190977196	0.011665	-4.16	235
1	190939650	190979521	0.0108851	-4.17	253
1	190939817	190979694	0.0108851	-4.17	251
1	190939828	190979694	0.0109382	-4.17	250
1	190940120	190979694	0.0109941	-4.17	249
1	190940244	190980145	0.0109876	-4.17	251
1	190940276	190980145	0.0110472	-4.16	247
1	190940375	190980145	0.0111009	-4.16	246
1	190940589	190980145	0.0111395	-4.16	245
1	190940596	190980145	0.0111918	-4.16	244
1	190940633	190980145	0.0112469	-4.16	243
1	190940731	190980145	0.0112979	-4.16	242
1	190940838	190980838	0.0113025	-4.16	246
1	190941046	190980838	0.0113575	-4.16	242
1	190941171	190980838	0.0113945	-4.16	241
1	190941209	190980838	0.0114656	-4.16	240
1	190941686	190980838	0.0115282	-4.16	239
1	190941814	190980838	0.0115806	-4.16	238
1	190941953	190981876	0.0115663	-4.16	239
1	190942020	190981876	0.0116046	-4.16	238
1	190942651	190982252	0.011601	-4.16	240
1	190942790	190982252	0.0116566	-4.16	236
1	190943398	190982252	0.0116943	-4.15	235
1	190943526	190982252	0.0117421	-4.15	234
1	190943799	190982252	0.011794	-4.15	233
1	190943830	190982252	0.0118564	-4.15	232
1	190944097	190984070	0.0118791	-4.15	233
1	190944104	190984070	0.0119373	-4.15	232
1	190944243	190984148	0.0119348	-4.15	234
1	190944254	190984148	0.0119859	-4.15	230
1	190944304	190984148	0.0120309	-4.15	229
1	190944324	190984148	0.0120802	-4.15	228
1	190944325	190984148	0.012126	-4.15	227
1	190945252	190984148	0.0121708	-4.15	226
1	190945328	190984148	0.0122413	-4.15	225
1	190945876	190984148	0.0123126	-4.15	224
1	190946438	190984148	0.0123398	-4.15	223
1	190946488	190984148	0.0123821	-4.14	222
1	190946548	190984148	0.0124453	-4.14	221
1	190947565	190987168	0.012393	-4.14	225
1	190947606	190987168	0.0124481	-4.14	221
1	190947760	190987168	0.0125037	-4.14	220
1	190947816	190987168	0.0125612	-4.14	219
1	190947819	190987168	0.0126221	-4.14	218
1	190947938	190987168	0.0126864	-4.14	217
1	190947995	190987168	0.0127456	-4.14	216
1	190948192	190987168	0.0128053	-4.14	215
1	190948398	190987168	0.0128864	-4.14	214
1	190948421	190987168	0.0129459	-4.14	213
1	190948442	190987168	0.0130166	-4.13	212
1	190948443	190987168	0.0130851	-4.13	211
1	190948746	190988571	0.0130515	-4.13	215
1	190948841	190988571	0.0131096	-4.13	211
1	190948852	190988571	0.0110898	-4.16	210
1	190948855	190988571	0.0111543	-4.16	209
1	190949154	190988571	0.0112195	-4.16	208
1	190949157	190988571	0.0112896	-4.16	207
1	190949266	190988571	0.0113605	-4.16	206
1	190949498	190988571	0.0114296	-4.16	205
1	190949597	190988571	0.0114995	-4.16	204
1	190949649	190988571	0.0115475	-4.16	203
1	190949752	190988571	0.0115931	-4.16	202
1	190949870	190988571	0.0116636	-4.16	201
1	190950200	190988571	0.0117261	-4.15	200
1	190950272	190988571	0.0117731	-4.15	199
1	190950462	190988571	0.0118279	-4.15	198
1	190950879	190988571	0.0118863	-4.15	197
1	190950889	190988571	0.0119194	-4.15	196
1	190950907	190988571	0.0096887	-4.18	195
1	190951032	190988571	0.00972466	-4.18	194
1	190951222	190988571	0.00976589	-4.18	193
1	190951330	190988571	0.00981888	-4.18	192
1	190951416	190988571	0.00986989	-4.18	191
1	190952433	190991632	0.00980116	-4.18	195
1	190952508	190991632	0.00985325	-4.18	191
1	190952712	190991632	0.00989688	-4.18	190
1	190952859	190991632	0.00996958	-4.18	189
1	190952867	190991632	0.0100103	-4.18	188
1	190953469	190991632	0.0100553	-4.18	187
1	190953613	190991632	0.0101088	-4.18	186
1	190953695	190991632	0.0101683	-4.18	185
1	190953853	190991632	0.0102244	-4.18	184
1	190953900	190991632	0.0102992	-4.18	183
1	190953988	190991632	0.0103723	-4.17	182
1	190954037	190991632	0.010445	-4.17	181
1	190954146	190991632	0.0105129	-4.17	180
1	190954201	190991632	0.0105611	-4.17	179
1	190954257	190991632	0.0106009	-4.17	178
1	190954265	190991632	0.0106514	-4.17	177
1	190954266	190991632	0.0107009	-4.17	176
1	190955404	190994734	0.0106231	-4.17	180
1	190955465	190994734	0.0106694	-4.17	176
1	190955726	190994734	0.010719	-4.17	175
1	190956230	190994734	0.0107859	-4.17	174
1	190956562	190996405	0.0107722	-4.17	175
1	190956581	190996405	0.0108228	-4.17	174
1	190956756	190996601	0.0108166	-4.17	176
1	190956978	190996601	0.0108848	-4.17	172
1	190958058	190998018	0.0102024	-4.18	186
1	190958695	190998533	0.00978097	-4.18	193
1	190958793	190998533	0.00572093	-4.24	189
1	190958848	190998533	0.00576515	-4.24	188
1	190959000	190998533	0.00580087	-4.24	187
1	190959651	190999055	0.00579629	-4.24	188
1	190960144	190999922	0.0057841	-4.24	190
1	190960602	190999922	0.00581698	-4.24	186
1	190960631	190999922	0.00585958	-4.24	185
1	190961172	191001141	0.00586583	-4.24	186
1	190961225	191001141	0.00588939	-4.24	185
1	190961275	191001141	0.0059179	-4.24	184
1	190961595	191001346	0.00592268	-4.24	186
1	190961720	191001346	0.00597091	-4.24	182
1	190962143	191001346	0.0059994	-4.24	181
1	190962228	191001346	0.00602404	-4.24	180
1	190962458	191001346	0.00605138	-4.24	179
1	190962510	191001346	0.00607981	-4.24	178
1	190963024	191002971	0.00602734	-4.24	182
1	190963308	191002971	0.00607394	-4.24	178
1	190963474	191002971	0.00611785	-4.24	177
1	190963617	191002971	0.00615896	-4.24	176
1	190963618	191002971	0.006198	-4.24	175
1	190963734	191002971	0.0062393	-4.24	174
1	190963806	191002971	0.00627311	-4.24	173
1	190964164	191002971	0.00630818	-4.24	172
1	190964381	191004223	0.00627937	-4.24	176
1	190964423	191004223	0.00631814	-4.24	172
1	190964474	191004223	0.00635373	-4.23	171
1	190964716	191004223	0.00638137	-4.23	170
1	190964734	191004223	0.00642798	-4.23	169
1	190964746	191004223	0.00646862	-4.23	168
1	190965053	191004223	0.00651555	-4.23	167
1	190965100	191004223	0.00656513	-4.23	166
1	190965178	191004223	0.00660554	-4.23	165
1	190965255	191004223	0.00664144	-4.23	164
1	190965295	191004223	0.00669703	-4.23	163
1	190965341	191004223	0.00674735	-4.23	162
1	190965374	191004223	0.00680054	-4.23	161
1	190965424	191004223	0.00684923	-4.23	160
1	190965476	191004223	0.00687922	-4.23	159
1	190965557	191005486	0.00686955	-4.23	160
1	190965709	191005579	0.00687492	-4.23	162
1	190965837	191005579	0.00692033	-4.23	158
1	190966085	191005579	0.00696414	-4.23	157
1	190966119	191005579	0.00701522	-4.22	156
1	190966136	191005579	0.00706591	-4.22	155
1	190966170	191005579	0.00711389	-4.22	154
1	190967155	191005579	0.00715554	-4.22	153
1	190967175	191005579	0.00720829	-4.22	152
1	190967216	191005579	0.00726063	-4.22	151
1	190967245	191005579	0.00730402	-4.22	150
1	190967349	191005579	0.00735161	-4.22	149
1	190967640	191005579	0.0073775	-4.22	148
1	190967642	191005579	0.00742856	-4.22	147
1	190967672	191005579	0.00748034	-4.22	146
1	190967734	191005579	0.00752641	-4.22	145
1	190968201	191008186	0.00747399	-4.22	149
1	190968245	191008186	0.00751612	-4.22	145
1	190968315	191008186	0.00756393	-4.22	144
1	190968916	191008186	0.00760971	-4.22	143
1	190969696	191008186	0.0076694	-4.21	142
1	190969710	191008186	0.00771918	-4.21	141
1	190969723	191008186	0.00777099	-4.21	140
1	190969763	191008186	0.00782488	-4.21	139
1	190969808	191008186	0.00786967	-4.21	138
1	190969852	191008186	0.00791924	-4.21	137
1	190969853	191008186	0.00797378	-4.21	136
1	190969859	191008186	0.00802907	-4.21	135
1	190969873	191008186	0.0080881	-4.21	134
1	190969902	191008186	0.00815254	-4.21	133
1	190969904	191008186	0.00822262	-4.21	132
1	190969907	191008186	0.00829705	-4.21	131
1	190969962	191008186	0.00836805	-4.2	130
1	190969967	191008186	0.00844029	-4.2	129
1	190969986	191008186	0.00851378	-4.2	128
1	190969994	191008186	0.00857851	-4.2	127
1	190970026	191008186	0.00864424	-4.2	126
1	190970090	191008186	0.00871443	-4.2	125
1	190970105	191008186	0.00877351	-4.2	124
1	190970117	191008186	0.00882808	-4.2	123
1	190970196	191008186	0.00888871	-4.2	122
1	190970261	191008186	0.00895019	-4.2	121
1	190970320	191008186	0.00900145	-4.19	120
1	190970399	191008186	0.00905517	-4.19	119
1	190970435	191008186	0.00910765	-4.19	118
1	190970562	191008186	0.00916265	-4.19	117
1	190970678	191008186	0.0092338	-4.19	116
1	190970728	191008186	0.00931197	-4.19	115
1	190970823	191008186	0.00940351	-4.19	114
1	190971014	191008186	0.00948868	-4.19	113
1	190971021	191008186	0.00954839	-4.19	112
1	190971041	191008186	0.00961306	-4.19	111
1	190971145	191008186	0.00971065	-4.18	110
1	190971147	191008186	0.00981243	-4.18	109
1	190971362	191008186	0.0099119	-4.18	108
1	190971605	191008186	0.00996352	-4.18	107
1	190971904	191008186	0.0100248	-4.18	106
1	190971973	191008186	0.0101263	-4.18	105
1	190972730	191012183	0.0100477	-4.18	109
1	190972837	191012183	0.0101193	-4.18	105
1	190972917	191012183	0.0101427	-4.18	104
1	190973024	191012183	0	-4.33	103
1	190973057	191012183	0	-4.33	102
1	190973073	191012183	0	-4.33	101
1	190973172	191012183	0	-4.33	100
1	190973407	191012183	0	-4.33	99
1	190973409	191012183	0	-4.33	98
1	190973467	191012183	0	-4.33	97
1	190973494	191012183	0	-4.33	96
1	190973539	191012183	0	-4.33	95
1	190973581	191012183	0	-4.33	94
1	190973679	191012183	0	-4.33	93
1	190973683	191012183	0	-4.33	92
1	190973717	191012183	0	-4.33	91
1	190973919	191012183	0	-4.33	90
1	190974009	191012183	0	-4.33	89
1	190974046	191012183	0	-4.33	88
1	190974206	191012183	0	-4.33	87
1	190974289	191012183	0	-4.33	86
1	190974293	191012183	0	-4.33	85
1	190974386	191012183	0	-4.33	84
1	190974436	191012183	0	-4.33	83
1	190974492	191012183	0	-4.33	82
1	190974595	191012183	0	-4.33	81
1	190974723	191012183	0	-4.33	80
1	190974822	191012183	0	-4.33	79
1	190974864	191012183	0	-4.33	78
1	190975037	191012183	0	-4.33	77
1	190975458	191012183	0	-4.33	76
1	190975570	191012183	0	-4.33	75
1	190975671	191012183	0	-4.33	74
1	190975883	191012183	0	-4.33	73
1	190976217	191012183	0	-4.33	72
1	190976291	191012183	0	-4.33	71
1	190977001	191016591	0	-4.33	75
1	190977196	191016591	0	-4.33	71
1	190977316	191016591	0	-4.33	70
1	190977608	191016591	0	-4.33	69
1	190977733	191016591	0	-4.33	68
1	190977752	191016591	0	-4.33	67
1	190977885	191016591	0	-4.33	66
1	190977952	191016591	0	-4.33	65
1	190978167	191016591	0	-4.33	64
1	190978176	191016591	0	-4.33	63
1	190978533	191016591	0	-4.33	62
1	190978534	191016591	0	-4.33	61
1	190978844	191016591	0	-4.33	60
1	190978890	191016591	0	-4.33	59
1	190978927	191016591	0	-4.33	58
1	190979101	191019052	0	-4.33	62
1	190979198	191019052	0	-4.33	58
1	190979232	191019052	0	-4.33	57
1	190979243	191019052	0	-4.33	56
1	190979248	191019052	0	-4.33	55
1	190979521	191019052	0	-4.33	54
1	190979694	191019052	0	-4.33	53
1	190980145	191019052	0	-4.33	52
1	190980817	191019052	0	-4.33	51
1	190981876	191021375	0	-4.33	54
1	190984070	191024008	0	-4.33	59
1	190984148	191024117	0	-4.33	60
1	190986755	191026134	0	-4.33	78
1	190987168	191027113	0	-4.33	81
1	190988456	191028140	0	-4.33	91
1	190988571	191028562	0	-4.33	89
1	190991628	191031052	0.0054482	-4.25	99
1	190991632	191031052	0.00550409	-4.25	95
1	190994483	191034466	0.0181265	-4.06	129
1	190994734	191034682	0.0179407	-4.06	130
1	190996405	191036399	0.0160856	-4.09	146
1	190996601	191036535	0.0161147	-4.09	144
1	190996997	191036933	0.0160094	-4.09	147
1	190997154	191036933	0.0161174	-4.09	143
1	190997320	191037303	0.0160225	-4.09	147
1	190997394	191037303	0.0160935	-4.09	143
1	190997420	191037303	0.0162483	-4.09	142
1	190997431	191037303	0.0163841	-4.08	141
1	190997526	191037303	0.0165139	-4.08	140
1	190997543	191037303	0.0166203	-4.08	139
1	190997544	191037303	0.0167281	-4.08	138
1	190997660	191037303	0.0168402	-4.08	137
1	190997778	191037303	0.0169567	-4.08	136
1	190998018	191037848	0.0168199	-4.08	140
1	190998077	191037848	0.0169187	-4.08	136
1	190998115	191037848	0.017066	-4.07	135
1	190998163	191037848	0.017228	-4.07	134
1	190998168	191037848	0.0173469	-4.07	133
1	190998191	191037848	0.0174768	-4.07	132
1	190998290	191037848	0.0176055	-4.07	131
1	190998391	191037848	0.0177009	-4.06	130
1	190998533	191037848	0.0178362	-4.06	129
1	190999055	191038816	0.017778	-4.06	133
1	190999922	191038816	0.0179243	-4.06	129
1	191001141	191040982	0.0168575	-4.08	141
1	191001346	191041299	0.0165585	-4.08	144
1	191002966	191042911	0.0155621	-4.1	160
1	191002971	191042911	0.0156696	-4.1	156
1	191004186	191043951	0.0150901	-4.1	165
1	191004223	191043951	0.0150745	-4.1	162
1	191005486	191045302	0.0145623	-4.11	171
1	191005579	191045302	0.014646	-4.11	167
1	191008132	191047961	0.0138242	-4.12	179
1	191008186	191048165	0.0137757	-4.12	180
1	191012094	191052075	0.0116434	-4.16	214
1	191012183	191052075	0.0117009	-4.15	210
1	191016579	191056476	0.0106447	-4.17	236
1	191016591	191056476	0.0106837	-4.17	232
1	191018960	191058915	0.010211	-4.18	248
1	191019052	191058967	0.010212	-4.18	246
1	191021333	191059672	0.0101078	-4.18	251
1	191021375	191059672	0.010152	-4.18	247
1	191023197	191062859	0.0097568	-4.18	262
1	191023227	191062859	0.00979615	-4.18	258
1	191023511	191062859	0.00983393	-4.18	257
1	191023556	191062859	0.00986341	-4.18	256
1	191023806	191063698	0.00982351	-4.18	260
1	191023965	191063698	0.00984912	-4.18	256
1	191024008	191063698	0.00988061	-4.18	255
1	191024087	191063698	0.00991133	-4.18	254
1	191024117	191063698	0.00995	-4.18	253
1	191024344	191064241	0.00990651	-4.18	257
1	191024358	191064241	0.00995	-4.18	253
1	191024445	191064241	0.00999387	-4.18	252
1	191024572	191064241	0.0100283	-4.18	251
1	191024583	191064241	0.0100738	-4.18	250
1	191024602	191064241	0.0101158	-4.18	249
1	191024665	191064241	0.0101601	-4.18	248
1	191024691	191064241	0.0102018	-4.18	247
1	191024872	191064241	0.0102448	-4.18	246
1	191024973	191064241	0.0102892	-4.18	245
1	191025008	191064241	0.0103267	-4.18	244
1	191025230	191065203	0.0102851	-4.18	248
1	191025433	191065203	0.0103163	-4.18	244
1	191025503	191065203	0.0103687	-4.17	243
1	191025659	191065203	0.0103983	-4.17	242
1	191025683	191065203	0.0104409	-4.17	241
1	191025684	191065203	0.0104795	-4.17	240
1	191025743	191065203	0.0105184	-4.17	239
1	191026134	191065203	0.0105554	-4.17	238
1	191026908	191066790	0.0105054	-4.17	242
1	191026979	191066790	0.0105522	-4.17	238
1	191027088	191066790	0.0105971	-4.17	237
1	191027113	191066790	0.0106391	-4.17	236
1	191027217	191066790	0.0106859	-4.17	235
1	191027230	191066790	0.0107433	-4.17	234
1	191027399	191066790	0.0107968	-4.17	233
1	191027626	191066790	0.0108565	-4.17	232
1	191027812	191066790	0.0109099	-4.17	231
1	191027824	191066790	0.0109603	-4.17	230
1	191027870	191066790	0.0110065	-4.16	229
1	191028043	191066790	0.0110554	-4.16	228
1	191028094	191066790	0.0110963	-4.16	227
1	191028096	191066790	0.011135	-4.16	226
1	191028140	191066790	0.0111728	-4.16	225
1	191028562	191068532	0.0111387	-4.16	229
1	191028730	191068532	0.0111937	-4.16	225
1	191029368	191068532	0.0112319	-4.16	224
1	191029581	191068532	0.00887294	-4.2	223
1	191030293	191068532	0.00892043	-4.2	222
1	191030402	191068532	0.00897245	-4.2	221
1	191030494	191068532	0.00900882	-4.19	220
1	191030496	191068532	0.00906189	-4.19	219
1	191030718	191068532	0.00911558	-4.19	218
1	191031052	191070780	0.0091052	-4.19	222
1	191031835	191070780	0.00914998	-4.19	218
1	191031875	191070780	0.00917938	-4.19	217
1	191032189	191072164	0.00916676	-4.19	218
1	191032193	191072164	0.00920367	-4.19	217
1	191032243	191072201	0.00919098	-4.19	219
1	191032274	191072201	0.00923128	-4.19	215
1	191032435	191072201	0.00927731	-4.19	214
1	191032566	191072561	0.00928808	-4.19	215
1	191032568	191072561	0.00933686	-4.19	214
1	191032577	191072561	0.00938396	-4.19	213
1	191032619	191072561	0.00943486	-4.19	212
1	191032684	191072561	0.00947509	-4.19	211
1	191032738	191072561	0.0095134	-4.19	210
1	191032989	191072938	0.00952699	-4.19	212
1	191033265	191072938	0.00955088	-4.19	208
1	191033266	191072938	0.00504865	-4.25	207
1	191033386	191072938	0.00048526	-4.32	206
1	191033609	191072938	0.000487983	-4.32	205
1	191033747	191072938	0.000490617	-4.32	204
1	191033860	191072938	0.000493827	-4.32	203
1	191033903	191072938	0.000497327	-4.32	202
1	191034072	191073981	0.000493949	-4.32	206
1	191034134	191073981	0.000495786	-4.32	202
1	191034145	191073981	0.000498877	-4.32	201
1	191034186	191073981	0.00050226	-4.32	200
1	191034217	191073981	0.000505497	-4.32	199
1	191034231	191073981	0.000508582	-4.32	198
1	191034283	191073981	0.000511574	-4.32	197
1	191034291	191073981	0.000515132	-4.32	196
1	191034424	191073981	0.000518672	-4.32	195
1	191034432	191073981	0.000521853	-4.32	194
1	191034466	191073981	0.000525003	-4.32	193
1	191034484	191073981	0.000528821	-4.32	192
1	191034682	191073981	0.000532623	-4.32	191
1	191035233	191073981	0.000535977	-4.32	190
1	191035269	191073981	0.000538213	-4.32	189
1	191035304	191073981	0.000540687	-4.32	188
1	191035408	191073981	0.000543404	-4.32	187
1	191035409	191073981	0.000545628	-4.32	186
1	191035565	191075493	0.000543478	-4.32	190
1	191035625	191075493	0.000546747	-4.32	186
1	191035843	191075493	0.000551344	-4.32	185
1	191035941	191075493	0.000554785	-4.32	184
1	191036051	191075493	0.000558503	-4.32	183
1	191036053	191075493	0.000561877	-4.32	182
1	191036168	191075493	0.000565291	-4.32	181
1	191036186	191075493	0.000568424	-4.32	180
1	191036205	191075493	0.000571184	-4.32	179
1	191036238	191075493	0.000573559	-4.32	178
1	191036305	191075493	0.000576618	-4.32	177
1	191036399	191075493	0.00058013	-4.32	176
1	191036535	191075493	0.000584027	-4.32	175
1	191036732	191075493	0.00058651	-4.32	174
1	191036933	191075493	0.000589449	-4.32	173
1	191037246	191077054	0.000587199	-4.32	177
1	191037303	191077054	0.000590929	-4.32	173
1	191037782	191077054	0.000594707	-4.32	172
1	191037848	191077054	0.000598623	-4.32	171
1	191038788	191077054	0.000602138	-4.32	170
1	191038816	191077054	0.000605235	-4.32	169
1	191039962	191077054	0.00060818	-4.32	168
1	191039980	191077054	0.000612464	-4.32	167
1	191040281	191077054	0.000616618	-4.32	166
1	191040290	191077054	0.000619579	-4.32	165
1	191040566	191077054	0.000622568	-4.32	164
1	191040599	191077054	0.000626272	-4.32	163
1	191040644	191077054	0.000630219	-4.32	162
1	191040740	191077054	0.000633613	-4.32	161
1	191040828	191077054	0.000638162	-4.32	160
1	191040982	191077054	0.00064154	-4.32	159
1	191041170	191077054	0.000646308	-4.32	158
1	191041244	191077054	0.000649456	-4.32	157
1	191041297	191077054	0.000653702	-4.32	156
1	191041299	191077054	0.000658111	-4.32	155
1	191041378	191077054	0.000662361	-4.32	154
1	191041403	191077054	0.000666111	-4.32	153
1	191041603	191077054	0.000670803	-4.32	152
1	191041621	191077054	0.000676018	-4.32	151
1	191041994	191077054	0.000681663	-4.32	150
1	191041995	191077054	0.000685871	-4.32	149
1	191042189	191077054	0.000690012	-4.32	148
1	191042199	191077054	0.000694565	-4.32	147
1	191042264	191077054	0.000699301	-4.32	146
1	191042338	191077054	0.000704597	-4.32	145
1	191042452	191077054	0.00070922	-4.32	144
1	191042628	191077054	0.000713776	-4.32	143
1	191042721	191077054	0.000718133	-4.32	142
1	191042786	191077054	0.000724113	-4.32	141
1	191042795	191077054	0.000728996	-4.32	140
1	191042875	191077054	0.000734484	-4.32	139
1	191042911	191077054	0.000739919	-4.32	138
1	191043038	191077054	0	-4.33	137
1	191043121	191077054	0	-4.33	136
1	191043423	191083251	0	-4.33	137
1	191043461	191083251	0	-4.33	136
1	191043480	191083251	0	-4.33	135
1	191043687	191083524	0	-4.33	137
1	191043951	191083524	0	-4.33	133
1	191044223	191083524	0	-4.33	132
1	191044324	191083524	0	-4.33	131
1	191044664	191083524	0	-4.33	130
1	191044781	191083524	0	-4.33	129
1	191045077	191083524	0	-4.33	128
1	191045154	191083524	0	-4.33	127
1	191045230	191083524	0	-4.33	126
1	191045302	191083524	0	-4.33	125
1	191045926	191083524	0	-4.33	124
1	191046216	191083524	0	-4.33	123
1	191047474	191083524	0	-4.33	122
1	191047639	191083524	0	-4.33	121
1	191047693	191083524	0	-4.33	120
1	191047792	191083524	0	-4.33	119
1	191047802	191083524	0	-4.33	118
1	191047870	191083524	0	-4.33	117
1	191047904	191083524	0	-4.33	116
1	191047961	191083524	0	-4.33	115
1	191048155	191083524	0	-4.33	114
1	191048165	191083524	0	-4.33	113
1	191048347	191083524	0	-4.33	112
1	191048460	191083524	0	-4.33	111
1	191048539	191083524	0	-4.33	110
1	191048796	191083524	0	-4.33	109
1	191048845	191083524	0	-4.33	108
1	191049103	191083524	0	-4.33	107
1	191049501	191083524	0	-4.33	106
1	191049669	191083524	0	-4.33	105
1	191049991	191083524	0	-4.33	104
1	191050020	191083524	0	-4.33	103
1	191050288	191083524	0	-4.33	102
1	191050351	191083524	0	-4.33	101
1	191050461	191083524	0	-4.33	100
1	191050557	191083524	0	-4.33	99
1	191050615	191083524	0	-4.33	98
1	191050650	191083524	0	-4.33	97
1	191050683	191083524	0	-4.33	96
1	191050740	191083524	0	-4.33	95
1	191050750	191083524	0	-4.33	94
1	191050752	191083524	0	-4.33	93
1	191050753	191083524	0	-4.33	92
1	191050760	191083524	0	-4.33	91
1	191050945	191083524	0	-4.33	90
1	191051053	191083524	0	-4.33	89
1	191051112	191083524	0	-4.33	88
1	191051383	191083524	0	-4.33	87
1	191051604	191083524	0	-4.33	86
1	191051706	191083524	0	-4.33	85
1	191051734	191083524	0	-4.33	84
1	191051748	191083524	0	-4.33	83
1	191051762	191083524	0	-4.33	82
1	191051787	191083524	0	-4.33	81
1	191051799	191083524	0	-4.33	80
1	191052063	191083524	0	-4.33	79
1	191052075	191083524	0	-4.33	78
1	191052668	191083524	0	-4.33	77
1	191053012	191083524	0	-4.33	76
1	191053217	191083524	0	-4.33	75
1	191053233	191083524	0	-4.33	74
1	191053283	191083524	0	-4.33	73
1	191053346	191083524	0	-4.33	72
1	191053350	191083524	0	-4.33	71
1	191053490	191083524	0	-4.33	70
1	191053664	191083524	0	-4.33	69
1	191053717	191083524	0	-4.33	68
1	191053869	191083524	0	-4.33	67
1	191054091	191083524	0	-4.33	66
1	191054185	191083524	0	-4.33	65
1	191054311	191083524	0	-4.33	64
1	191054514	191083524	0	-4.33	63
1	191054521	191083524	0	-4.33	62
1	191054523	191083524	0	-4.33	61
1	191054637	191083524	0	-4.33	60
1	191054774	191083524	0	-4.33	59
1	191054970	191083524	0	-4.33	58
1	191056018	191083524	0	-4.33	57
1	191056377	191083524	0	-4.33	56
1	191056435	191083524	0	-4.33	55
1	191056476	191083524	0	-4.33	54
1	191056650	191083524	0	-4.33	53
1	191056692	191083524	0	-4.33	52
1	191057609	191083524	0	-4.33	51
2	21428441	21468230	0.0153521	-4.1	175
2	21428834	21468516	0.0117643	-4.15	176
2	21440650	21480358	0.0107835	-4.17	300
2	21440685	21480358	0.0108227	-4.17	296
2	21440738	21480701	0.0108262	-4.17	297
2	21440796	21480776	0.0108227	-4.17	299
2	21440848	21480776	0.0108508	-4.17	295
2	21440919	21480776	0.0108825	-4.17	294
2	21440971	21480949	0.010886	-4.17	295
2	21441094	21480989	0.0108842	-4.17	297
2	21441208	21481204	0.0108096	-4.17	299
2	21441317	21481263	0.0107576	-4.17	300
2	21441456	21481401	0.0107532	-4.17	298
2	21441625	21481472	0.0107541	-4.17	300
2	21441699	21481667	0.0107274	-4.17	298
2	21441834	21481714	0.0107308	-4.17	300
2	21442067	21482022	0.0106439	-4.17	302
2	21442405	21482343	0.0105617	-4.17	304
2	21442515	21482490	0.0105634	-4.17	302
2	21442732	21482588	0.0105609	-4.17	304
2	21442836	21482810	0.0105609	-4.17	302
2	21442861	21482843	0.0105567	-4.17	304
2	21442863	21482843	0.0105876	-4.17	300
2	21442929	21482843	0.0106144	-4.17	299
2	21442963	21482843	0.010649	-4.17	298
2	21443125	21483108	0.0106127	-4.17	302
2	21443255	21483108	0.0106481	-4.17	298
2	21443357	21483108	0.0106761	-4.17	297
2	21443865	21483108	0.0107128	-4.17	296
2	21443869	21483108	0.0107438	-4.17	295
2	21443962	21483108	0.0107723	-4.17	294
2	21444074	21484019	0.0107308	-4.17	298
2	21444183	21484019	0.0107792	-4.17	294
2	21444701	21484652	0.0104693	-4.17	306
2	21445091	21484798	0.010444	-4.17	307
2	21445096	21484798	0.010475	-4.17	303
2	21445140	21485118	0.0104807	-4.17	304
2	21445322	21485190	0.0104791	-4.17	306
2	21445621	21485190	0.0105169	-4.17	302
2	21445710	21485190	0.0105542	-4.17	301
2	21445873	21485190	0.0105892	-4.17	300
2	21445976	21485190	0.0106211	-4.17	299
2	21446268	21485190	0.0106549	-4.17	298
2	21446597	21486536	0.0106422	-4.17	299
2	21447755	21487716	0.0104367	-4.17	306
2	21447854	21487774	0.0104391	-4.17	304
2	21448249	21487877	0.0104415	-4.17	306
2	21448261	21487877	0.0104791	-4.17	302
2	21448503	21488382	0.0104701	-4.17	306
2	21448530	21488382	0.0104922	-4.17	302
2	21448653	21488579	0.0104922	-4.17	303
2	21448663	21488579	0.0105343	-4.17	302
2	21448792	21488675	0.0105492	-4.17	304
2	21448793	21488675	0.0105943	-4.17	300
2	21448801	21488675	0.0106397	-4.17	299
2	21449684	21489647	0.0105825	-4.17	304
2	21450418	21490297	0.0104067	-4.17	309
2	21450745	21490729	0.00719966	-4.22	314
2	21450746	21490729	0.00722234	-4.22	310
2	21451028	21491010	0.00709639	-4.22	318
2	21451189	21491117	0.0070628	-4.22	319
2	21452082	21491978	0.00700438	-4.22	322
2	21452366	21492221	0.00700647	-4.22	320
2	21452863	21492809	0.00684375	-4.23	331
2	21453052	21492928	0.00681942	-4.23	332
2	21453187	21493178	0.00678203	-4.23	333
2	21453199	21493178	0.00680461	-4.23	329
2	21453334	21493312	0.00678938	-4.23	333
2	21453387	21493312	0.00681053	-4.23	329
2	21453468	21493312	0.00683977	-4.23	328
2	21453494	21493312	0.00686374	-4.23	327
2	21453612	21493312	0.0068899	-4.23	326
2	21453635	21493312	0.00690965	-4.23	325
2	21453640	21493312	0.00693309	-4.23	324
2	21453700	21493666	0.00694231	-4.23	325
2	21453726	21493666	0.00696339	-4.23	324
2	21453791	21493751	0.00696494	-4.23	326
2	21454286	21493751	0.00698409	-4.23	322
2	21454546	21493751	0.00700386	-4.22	321
2	21454645	21494571	0.007007	-4.22	322
2	21454650	21494571	0.00703058	-4.22	321
2	21454710	21494696	0.00704058	-4.22	323
2	21454741	21494696	0.0070628	-4.22	319
2	21454829	21494696	0.00708302	-4.22	318
2	21455125	21494696	0.00710551	-4.22	317
2	21455231	21494696	0.00712976	-4.22	316
2	21455251	21494696	0.00714657	-4.22	315
2	21455319	21495302	0.00714277	-4.22	316
2	21455608	21495436	0.00714114	-4.22	318
2	21455704	21495436	0.007164	-4.22	314
2	21455719	21495436	0.007187	-4.22	313
2	21455723	21495436	0.00721292	-4.22	312
2	21455811	21495436	0.00723847	-4.22	311
2	21455892	21495436	0.00726308	-4.22	310
2	21455894	21495436	0.00729011	-4.22	309
2	21455962	21495436	0.00731792	-4.22	308
2	21456118	21495436	0.00733849	-4.22	307
2	21456175	21495436	0.0073609	-4.22	306
2	21456207	21495436	0.00738055	-4.22	305
2	21456741	21496402	0.00736321	-4.22	309
2	21456792	21496402	0.00737939	-4.22	305
2	21456812	21496402	0.0073974	-4.22	304
2	21456873	21496402	0.00741549	-4.22	303
2	21456886	21496402	0.00743602	-4.22	302
2	21456946	21496402	0.00745962	-4.22	301
2	21456972	21496402	0.00749172	-4.22	300
2	21457366	21497250	0.00749292	-4.22	301
2	21457407	21497250	0.00751869	-4.22	300
2	21457522	21497503	0.00751869	-4.22	302
2	21457688	21497503	0.00753919	-4.22	298
2	21457865	21497503	0.00757443	-4.22	297
2	21457981	21497503	0.00760322	-4.22	296
2	21458146	21497503	0.00763038	-4.22	295
2	21458258	21497503	0.00765773	-4.22	294
2	21458315	21497503	0.00768465	-4.21	293
2	21458340	21497503	0.00770796	-4.21	292
2	21458708	21497503	0.00773205	-4.21	291
2	21458847	21497503	0.00776014	-4.21	290
2	21458914	21497503	0.00779166	-4.21	289
2	21459010	21497503	0.00781628	-4.21	288
2	21459081	21497503	0.0078404	-4.21	287
2	21459083	21497503	0.00786072	-4.21	286
2	21459100	21497503	0.00788248	-4.21	285
2	21459203	21497503	0.00790302	-4.21	284
2	21459352	21497503	0.0079337	-4.21	283
2	21459485	21497503	0.00795653	-4.21	282
2	21459640	21497503	0.00798628	-4.21	281
2	21459645	21497503	0.0080101	-4.21	280
2	21459736	21497503	0.00803749	-4.21	279
2	21459746	21497503	0.00806438	-4.21	278
2	21459812	21497503	0.00809215	-4.21	277
2	21459826	21497503	0.00811591	-4.21	276
2	21459912	21497503	0.00814121	-4.21	275
2	21460004	21497503	0.00816809	-4.21	274
2	21460150	21500109	0.00815251	-4.21	278
2	21461059	21500109	0.00817733	-4.21	274
2	21461288	21500109	0.00821521	-4.21	273
2	21461669	21500109	0.00825054	-4.21	272
2	21462067	21500109	0.00827961	-4.21	271
2	21462087	21500109	0.00831255	-4.21	270
2	21462090	21500109	0.00834576	-4.2	269
2	21462568	21500109	0.0083785	-4.2	268
2	21463096	21500109	0.00839946	-4.2	267
2	21463302	21500109	0.00771635	-4.21	266
2	21463357	21500109	0.00775392	-4.21	265
2	21463526	21500109	0.00779327	-4.21	264
2	21463935	21500109	0.00781167	-4.21	263
2	21464054	21500109	0.00439196	-4.26	262
2	21464085	21500109	0.00440365	-4.26	261
2	21464500	21504231	0.00438114	-4.26	265
2	21464511	21504231	0.00439679	-4.26	261
2	21464695	21504231	0.00441255	-4.26	260
2	21464759	21504231	0.00442884	-4.26	259
2	21464782	21504231	0.00444278	-4.26	258
2	21465019	21504231	0.00445432	-4.26	257
2	21465709	21505634	0.0044436	-4.26	261
2	21466213	21505634	0.0044626	-4.26	257
2	21466395	21505634	0.00448093	-4.26	256
2	21466467	21505634	0.00450406	-4.26	255
2	21466856	21506783	0.00448932	-4.26	259
2	21466901	21506783	0.00450914	-4.26	255
2	21466907	21506783	0.00452742	-4.26	254
2	21466911	21506783	0.004545	-4.26	253
2	21466919	21506783	0.00456228	-4.26	252
2	21466966	21506783	0.00457969	-4.26	251
2	21467116	21506783	0.0045968	-4.26	250
2	21467239	21506783	0.00461936	-4.26	249
2	21467577	21507331	0.00460208	-4.26	253
2	21467609	21507331	0.00461847	-4.26	249
2	21467992	21507879	0.00460429	-4.26	253
2	21468044	21507879	0.00462203	-4.26	249
2	21468046	21507879	0.00464574	-4.26	248
2	21468120	21507879	0.00466969	-4.26	247
2	21468130	21507879	0.00469022	-4.26	246
2	21468230	21508222	0.00467788	-4.26	250
2	21468454	21508222	0.00469711	-4.26	246
2	21468516	21508222	0.00471695	-4.26	245
2	21468977	21508966	0.0046756	-4.26	250
2	21468984	21508966	0.00469711	-4.26	246
2	21468999	21508966	0.00470678	-4.26	245
2	21469214	21509207	0	-4.33	246
2	21469286	21509207	0	-4.33	245
2	21469352	21509288	0	-4.33	247
2	21469381	21509288	0	-4.33	243
2	21469452	21509288	0	-4.33	242
2	21469514	21509288	0	-4.33	241
2	21469515	21509288	0	-4.33	240
2	21469553	21509288	0	-4.33	239
2	21469625	21509610	0	-4.33	243
2	21469858	21509610	0	-4.33	239
2	21469958	21509610	0	-4.33	238
2	21469978	21509610	0	-4.33	237
2	21470016	21509610	0	-4.33	236
2	21470370	21510033	0	-4.33	240
2	21471069	21510663	0	-4.33	241
2	21471159	21510663	0	-4.33	237
2	21471220	21510663	0	-4.33	236
2	21471248	21510663	0	-4.33	235
2	21471252	21510663	0	-4.33	234
2	21471321	21510663	0	-4.33	233
2	21471369	21510663	0	-4.33	232
2	21471511	21510663	0	-4.33	231
2	21471601	21510663	0	-4.33	230
2	21471668	21511660	0	-4.33	234
2	21471693	21511660	0	-4.33	230
2	21471696	21511660	0	-4.33	229
2	21471726	21511660	0	-4.33	228
2	21471747	21511660	0	-4.33	227
2	21471832	21511660	0	-4.33	226
2	21471956	21511660	0	-4.33	225
2	21471976	21511660	0	-4.33	224
2	21472114	21511660	0	-4.33	223
2	21472162	21511660	0	-4.33	222
2	21472168	21511660	0	-4.33	221
2	21472240	21511660	0	-4.33	220
2	21472241	21511660	0	-4.33	219
2	21472260	21511660	0	-4.33	218
2	21472279	21511660	0	-4.33	217
2	21472284	21511660	0	-4.33	216
2	21472297	21511660	0	-4.33	215
2	21472372	21511660	0	-4.33	214
2	21472378	21511660	0	-4.33	213
2	21472386	21511660	0	-4.33	212
2	21472544	21511660	0	-4.33	211
2	21472564	21511660	0	-4.33	210
2	21472568	21511660	0	-4.33	209
2	21472590	21511660	0	-4.33	208
2	21472599	21511660	0	-4.33	207
2	21472670	21511660	0	-4.33	206
2	21472688	21511660	0	-4.33	205
2	21472761	21511660	0	-4.33	204
2	21473040	21511660	0	-4.33	203
2	21473072	21511660	0	-4.33	202
2	21473149	21511660	0	-4.33	201
2	21473713	21511660	0	-4.33	200
2	21473866	21513805	0	-4.33	204
2	21473877	21513805	0	-4.33	200
2	21473903	21513805	0	-4.33	199
2	21473940	21513805	0	-4.33	198
2	21473947	21513805	0	-4.33	197
2	21473949	21513805	0	-4.33	196
2	21473983	21513805	0	-4.33	195
2	21474030	21513805	0	-4.33	194
2	21474158	21513805	0	-4.33	193
2	21474247	21513805	0	-4.33	192
2	21474255	21513805	0	-4.33	191
2	21474509	21513805	0	-4.33	190
2	21474669	21513805	0	-4.33	189
2	21474710	21513805	0	-4.33	188
2	21474814	21513805	0	-4.33	187
2	21474869	21513805	0	-4.33	186
2	21474875	21513805	0	-4.33	185
2	21474922	21513805	0	-4.33	184
2	21475233	21513805	0	-4.33	183
2	21475356	21513805	0	-4.33	182
2	21475491	21513805	0	-4.33	181
2	21475571	21513805	0	-4.33	180
2	21475705	21513805	0	-4.33	179
2	21475771	21513805	0	-4.33	178
2	21476029	21513805	0	-4.33	177
2	21476059	21513805	0	-4.33	176
2	21476292	21513805	0	-4.33	175
2	21476468	21513805	0	-4.33	174
2	21476568	21513805	0	-4.33	173
2	21476999	21513805	0	-4.33	172
2	21477217	21513805	0	-4.33	171
2	21477228	21513805	0	-4.33	170
2	21477357	21513805	0	-4.33	169
2	21477402	21513805	0	-4.33	168
2	21477468	21513805	0	-4.33	167
2	21477615	21513805	0	-4.33	166
2	21477660	21513805	0	-4.33	165
2	21477661	21513805	0	-4.33	164
2	21477752	21513805	0	-4.33	163
2	21477868	21513805	0	-4.33	162
2	21478017	21513805	0	-4.33	161
2	21478049	21513805	0	-4.33	160
2	21478056	21513805	0	-4.33	159
2	21478177	21513805	0	-4.33	158
2	21478179	21513805	0	-4.33	157
2	21478222	21513805	0	-4.33	156
2	21478223	21513805	0	-4.33	155
2	21478281	21513805	0	-4.33	154
2	21478502	21513805	0	-4.33	153
2	21478523	21513805	0	-4.33	152
2	21478608	21513805	0	-4.33	151
2	21478609	21513805	0	-4.33	150
2	21478687	21513805	0	-4.33	149
2	21479028	21513805	0	-4.33	148
2	21479394	21513805	0	-4.33	147
2	21479541	21513805	0	-4.33	146
2	21479569	21519561	0	-4.33	147
2	21479728	21519561	0	-4.33	146
2	21479758	21519561	0	-4.33	145
2	21479791	21519561	0	-4.33	144
2	21480146	21520048	0	-4.33	146
2	21480149	21520048	0	-4.33	142
2	21480240	21520048	0	-4.33	141
2	21480247	21520048	0	-4.33	140
2	21480260	21520048	0	-4.33	139
2	21480268	21520048	0	-4.33	138
2	21480358	21520048	0	-4.33	137
2	21480701	21520048	0	-4.33	136
2	21480776	21520048	0	-4.33	135
2	21480949	21520048	0	-4.33	134
2	21480989	21520048	0	-4.33	133
2	21481121	21520048	0	-4.33	132
2	21481145	21520048	0	-4.33	131
2	21481204	21520048	0	-4.33	130
2	21481213	21520048	0	-4.33	129
2	21481263	21520048	0	-4.33	128
2	21481401	21520048	0	-4.33	127
2	21481472	21520048	0	-4.33	126
2	21481667	21520048	0	-4.33	125
2	21481714	21520048	0	-4.33	124
2	21481869	21520048	0	-4.33	123
2	21481907	21520048	0	-4.33	122
2	21482022	21520048	0	-4.33	121
2	21482105	21520048	0	-4.33	120
2	21482108	21520048	0	-4.33	119
2	21482343	21520048	0	-4.33	118
2	21482490	21520048	0	-4.33	117
2	21482588	21520048	0	-4.33	116
2	21482810	21520048	0	-4.33	115
2	21482843	21520048	0	-4.33	114
2	21483098	21520048	0	-4.33	113
2	21483108	21520048	0	-4.33	112
2	21484002	21520048	0	-4.33	111
2	21484019	21520048	0	-4.33	110
2	21484477	21520048	0	-4.33	109
2	21484484	21520048	0	-4.33	108
2	21484540	21520048	0	-4.33	107
2	21484550	21520048	0	-4.33	106
2	21484580	21520048	0	-4.33	105
2	21484582	21520048	0	-4.33	104
2	21484583	21520048	0	-4.33	103
2	21484586	21520048	0	-4.33	102
2	21484650	21520048	0	-4.33	101
2	21484652	21520048	0	-4.33	100
2	21484711	21520048	0	-4.33	99
2	21484798	21520048	0	-4.33	98
2	21485118	21520048	0	-4.33	97
2	21485190	21520048	0	-4.33	96
2	21486536	21526379	0	-4.33	100
2	21486684	21526379	0	-4.33	96
2	21487328	21526379	0	-4.33	95
2	21487471	21526379	0	-4.33	94
2	21487604	21526379	0	-4.33	93
2	21487671	21526379	0	-4.33	92
2	21487716	21526379	0	-4.33	91
2	21487774	21526379	0	-4.33	90
2	21487877	21526379	0	-4.33	89
2	21488272	21526379	0	-4.33	88
2	21488382	21526379	0	-4.33	87
2	21488579	21526379	0	-4.33	86
2	21488675	21526379	0	-4.33	85
2	21489340	21526379	0	-4.33	84
2	21489355	21526379	0	-4.33	83
2	21489647	21526379	0	-4.33	82
2	21489742	21526379	0	-4.33	81
2	21489747	21526379	0	-4.33	80
2	21489861	21526379	0	-4.33	79
2	21489900	21526379	0	-4.33	78
2	21489959	21526379	0	-4.33	77
2	21490297	21526379	0	-4.33	76
2	21490430	21526379	0	-4.33	75
2	21490447	21526379	0	-4.33	74
2	21490586	21526379	0	-4.33	73
2	21490625	21526379	0	-4.33	72
2	21490670	21526379	0	-4.33	71
2	21490729	21526379	0	-4.33	70
2	21490765	21526379	0	-4.33	69
2	21490773	21526379	0	-4.33	68
2	21490906	21526379	0	-4.33	67
2	21490956	21526379	0	-4.33	66
2	21490991	21526379	0	-4.33	65
2	21491010	21526379	0	-4.33	64
2	21491089	21526379	0	-4.33	63
2	21491117	21526379	0	-4.33	62
2	21491304	21526379	0	-4.33	61
2	21491437	21526379	0	-4.33	60
2	21491888	21526379	0	-4.33	59
2	21491978	21526379	0	-4.33	58
2	21492221	21526379	0	-4.33	57
2	21492402	21526379	0	-4.33	56
2	21492464	21526379	0	-4.33	55
2	21492493	21526379	0	-4.33	54
2	21492494	21526379	0	-4.33	53
2	21492505	21526379	0	-4.33	52
2	21492555	21526379	0	-4.33	51
2	24549897	24588010	0.0219931	-4	205
2	24549954	24588010	0.022098	-4	204
2	24549962	24588010	0.0222116	-4	203
2	24550038	24588010	0.0223238	-4	202
2	48500153	48540138	0.0210294	-4.02	197
2	48500228	48540227	0.0185512	-4.05	198
2	48503459	48543409	0.0133624	-4.13	268
2	48503490	48543469	0.0133612	-4.13	266
2	48503770	48543753	0.0132304	-4.13	270
2	48503784	48543753	0.0132855	-4.13	266
2	48503859	48543819	0.0132831	-4.13	267
2	48503895	48543889	0.0132667	-4.13	269
2	48504996	48544765	0.0168171	-4.08	276
2	48505014	48544997	0.0215506	-4.01	274
2	49901044	49941032	0.0151872	-4.1	73
2	49901391	49941385	0.0217218	-4	74
2	78506241	78543614	0.0195879	-4.04	72
2	78506350	78543614	0.0197511	-4.03	71
2	78506357	78543614	0.0200292	-4.03	70
2	78506391	78543614	0.0203024	-4.03	69
2	78506412	78546405	0.0202446	-4.03	70
2	78506443	78546422	0.0201427	-4.03	72
2	78506763	78546422	0.0177651	-4.06	68
2	78506766	78546422	0.0148092	-4.11	67
2	78506772	78546422	0.011772	-4.15	66
2	78506778	78546422	0.00864345	-4.2	65
2	78506804	78546422	0.00541085	-4.25	64
2	78506824	78546422	0.00275008	-4.29	63
2	78506868	78546422	0	-4.33	62
2	78507814	78546422	0	-4.33	61
2	78507952	78546422	0	-4.33	60
2	78508186	78546422	0	-4.33	59
2	78508346	78546422	0	-4.33	58
2	78508878	78546422	0	-4.33	57
2	78508972	78546422	0	-4.33	56
2	78509243	78546422	0	-4.33	55
2	78509376	78546422	0	-4.33	54
2	78509650	78546422	0	-4.33	53
2	78509663	78546422	0	-4.33	52
2	78510687	78550644	0	-4.33	56
2	78510761	78550644	0	-4.33	52
2	78510845	78550644	0	-4.33	51
2	78513164	78553158	0.0107836	-4.17	53
2	82766081	82806074	0.0182406	-4.06	58
2	82766273	82806143	0.0132062	-4.13	59
2	82853937	82893806	0.0145978	-4.11	73
2	82854023	82893806	0.014849	-4.11	69
2	82863050	82902932	0.0117832	-4.15	94
2	82863118	82902932	0.0119334	-4.15	90
2	82868992	82907874	0.0120296	-4.15	120
2	82869097	82907874	0.0121392	-4.15	116
2	82872288	82911813	0.0141512	-4.12	125
2	82872334	82911813	0.0142163	-4.12	121
2	82874223	82913971	0.0125628	-4.14	128
2	82874259	82913971	0.0126577	-4.14	124
2	82875952	82915901	0.0123231	-4.15	130
2	82876020	82915901	0.0124169	-4.14	126
2	82878951	82918113	0.0118249	-4.15	134
2	82879188	82919144	0.0117867	-4.15	135
2	82880695	82920565	0.0114072	-4.16	139
2	82880923	82920565	0.0114854	-4.16	135
2	82880949	82920565	0.0115646	-4.16	134
2	82881461	82920565	0.0116275	-4.16	133
2	82881544	82920565	0.011742	-4.15	132
2	82881786	82920565	0.0118497	-4.15	131
2	82881842	82920565	0.011941	-4.15	130
2	82881921	82920565	0.0120291	-4.15	129
2	82881970	82920565	0.0121302	-4.15	128
2	82881971	82920565	0.0122477	-4.15	127
2	82881996	82920565	0.0123698	-4.14	126
2	82882113	82922030	0.0123995	-4.14	127
2	82882169	82922030	0.0125172	-4.14	126
2	82882218	82922030	0.0126371	-4.14	125
2	82882270	82922030	0.0127462	-4.14	124
2	82882293	82922030	0.0128147	-4.14	123
2	82882584	82922436	0.0128094	-4.14	125
2	82882668	82922436	0.0129188	-4.14	121
2	82882776	82922436	0.0130631	-4.13	120
2	82883115	82922436	0.0131741	-4.13	119
2	82883413	82922436	0.0132813	-4.13	118
2	82883414	82922436	0.0133817	-4.13	117
2	82883861	82922436	0.0134806	-4.13	116
2	82884869	82922436	0.0136078	-4.13	115
2	82885751	82922436	0.013701	-4.12	114
2	82885777	82922436	0.0138294	-4.12	113
2	82886671	82926528	0.0136377	-4.13	117
2	82886749	82926528	0.0137557	-4.12	113
2	82886955	82926528	0.0138944	-4.12	112
2	82887058	82926528	0.0140455	-4.12	111
2	82887135	82926528	0.0142032	-4.12	110
2	82887433	82926528	0.0143411	-4.12	109
2	82887999	82926528	0.0145191	-4.11	108
2	82888345	82926528	0.0146599	-4.11	107
2	82888830	82928478	0.0144447	-4.11	111
2	82889080	82928478	0.0146218	-4.11	107
2	82889213	82928478	0.0147435	-4.11	106
2	82889487	82928478	0.0148851	-4.11	105
2	82889489	82928478	0.015004	-4.11	104
2	82889677	82928478	0.0151248	-4.1	103
2	82890043	82930030	0.0150843	-4.1	104
2	82890466	82930107	0.015055	-4.1	106
2	82890521	82930107	0.0151915	-4.1	102
2	82890641	82930107	0.015399	-4.1	101
2	82890683	82930107	0.0155808	-4.1	100
2	82890778	82930107	0.015759	-4.09	99
2	82890942	82930107	0.0159414	-4.09	98
2	82891517	82930107	0.0161238	-4.09	97
2	82892016	82931618	0.015925	-4.09	101
2	82892154	82931618	0.016082	-4.09	97
2	82892483	82931618	0.016225	-4.09	96
2	82892498	82931618	0.016375	-4.08	95
2	82892621	82932584	0.0163534	-4.09	96
2	82892630	82932584	0.0165454	-4.08	95
2	82892751	82932584	0.0167239	-4.08	94
2	82892839	82932584	0.0168695	-4.08	93
2	82893550	82932857	0.0168741	-4.08	95
2	82893760	82932857	0.0170037	-4.08	91
2	82893806	82932857	0.0172305	-4.07	90
2	82894208	82932857	0.0174634	-4.07	89
2	82894375	82932857	0.0176977	-4.06	88
2	82896421	82932857	0.0178918	-4.06	87
2	82897422	82937294	0.0176624	-4.07	91
2	82897499	82937294	0.0178454	-4.06	87
2	82897560	82937294	0.018069	-4.06	86
2	82897579	82937294	0.0182552	-4.06	85
2	82897953	82937294	0.0184179	-4.05	84
2	82898198	82937294	0.0186114	-4.05	83
2	82898706	82937294	0.0188892	-4.05	82
2	82898924	82937294	0.0190928	-4.04	81
2	82899100	82938996	0.0190517	-4.04	82
2	82899101	82938996	0.0191992	-4.04	81
2	82899308	82938996	0.0193429	-4.04	80
2	82899686	82939383	0.0192648	-4.04	82
2	82899730	82939383	0.0194644	-4.04	78
2	82900022	82939383	0.0196307	-4.04	77
2	82901155	82939383	0.0197684	-4.03	76
2	82901754	82939383	0.0200044	-4.03	75
2	82901974	82939383	0.0202792	-4.03	74
2	82902837	82939383	0.0205344	-4.02	73
2	82902929	82939383	0.0208031	-4.02	72
2	82902932	82939383	0.0210932	-4.01	71
2	82903272	82939383	0.0213989	-4.01	70
[truncated: 15,429 more rows]
