# Supplementary material for: Discovery of genomic variations by whole-genome resequencing of the North American Araucana chicken
Source: PLoS One. 2019 Dec 10;14(12):e0225834. doi: 10.1371/journal.pone.0225834 (PMC6903725; doi:10.1371/journal.pone.0225834)
Supplement: S7 Table — (XLSX) [file pone.0225834.s009.xlsx]

## Sheet: Sheet1
S7 Table. Number of SNPs grouped based on the most severe consequences.
Group	NAA	KA	KD	WL
Number_of_SNPs	7659812	6486611	5843919	4901627
Overlapped_genes	17158	17115	17111	16976
Overlapped_transcripts	27568	27512	27503	27307
splice_donor_variant	152	136	122	91
splice_acceptor_variant	137	113	101	92
stop_gained	164	126	117	85
stop_lost	39	31	30	26
start_lost	100	82	74	59
missense_variant	20613	17158	15445	12935
splice_region_variant	11343	9699	8688	7379
synonymous_variant	53460	45570	41297	35193
stop_retained_variant	33	26	25	17
coding_sequence_variant	5	6	6	6
mature_miRNA_variant	72	57	53	37
5_prime_UTR_variant	4560	3882	3437	2986
3_prime_UTR_variant	47248	40450	36035	30180
non_coding_transcript_exon_variant	11484	9898	8806	7564
intron_variant	3490195	2969143	2673511	2238994
non_coding_transcript_variant	1	1	0	1
upstream_gene_variant	401631	340985	306934	259701
downstream_gene_variant	325653	277220	248726	210958
intergenic_variant	3292922	2772028	2500512	2095323
Coding consequences
