# Supplementary material for: Discovery of genomic variations by whole-genome resequencing of the North American Araucana chicken
Source: PLoS One. 2019 Dec 10;14(12):e0225834. doi: 10.1371/journal.pone.0225834 (PMC6903725; doi:10.1371/journal.pone.0225834)
Supplement: S1 File — (TXT) [file pone.0225834.s012.txt]

##
##
##  Representative command lines and previously unpublished code used to conduct analyses
##
##	Discovery of genomic variations by whole-genome resequencing of the North American Araucana chicken
##	Rooksana E. Noorai, Vijay Shankar, Nowlan H. Freese, Christopher M. Gregorski, and Susan C. Chapman
##
##


##
## Quality metrics
##
## Run FastQC on each fastq file, showing one of 30.
## default settings
## https://www.bioinformatics.babraham.ac.uk/projects/fastqc/
fastqc NAA_01.R1.fastq.gz


##
## Data trimming
##
## Run trimmomatic on each pair of fastq files, showing one of 15.
## default settings
## http://www.usadellab.org/cms/index.php?page=trimmomatic
java -jar trimmomatic-0.30.jar PE NAA_01.R1.trimmed.fastq.gz \
	NAA_01.R2.trimmed.fastq.gz NAA_01.R1.paired.fastq.gz NAA_01.R1.unpaired.fastq.gz \
	NAA_01.R2.paired.fastq.gz NAA_01.R2.unpaired.fastq.gz \
	ILLUMINACLIP:TruSeq3-PE.fa:2:30:10 LEADING:3 TRAILING:6 SLIDINGWINDOW:4:15 MINLEN:36


##
## Quality metrics
##
## Run FastQC on each trimmed fastq file, showing one of 30.
## default settings
## https://www.bioinformatics.babraham.ac.uk/projects/fastqc/
fastqc NAA_01.R1.paired.fastq.gz


##
## Bowtie2
##
## Run bowtie2_build to index Gallus gallus reference genome
## Run Bowtie2 to align each pair of trimmed files to Gallus gallus reference genome, showing one of 15.
## default settings
## http://bowtie-bio.sourceforge.net/bowtie2/manual.shtml#the-bowtie2-build-indexer
bowtie-build GCF_000002315.4_Gallus_gallus-5.0_genomic.fna Gallus_gallus-5.0
bowtie2 -x Gallus_gasllus-5.0 \
     -1 NAA_01.R1.paired.fastq.gz -2 NAA_01.R2.paired.fastq.gz \
     -p 15 -S NAA_01.sam


##
## Alignment file manipulation
##
## Run samtools to convert sam to bam and sort alignment files, showing one of 15.
## default settings
## http://www.htslib.org/doc/samtools.html
samtools view -bS NAA_01.sam NAA_01.bam
samtools sort NAA_01.bam -o NAA_01.sorted.bam
    

##
## Add read groups
##    
## Run picard tools to add read groups, showing one of 15.
## default settings
## https://broadinstitute.github.io/picard/command-line-overview.html#AddOrReplaceReadGroups
java -jar picard.jar AddOrReplaceReadGroups \
  INPUT=NAA_01.sorted.bam \
  OUTPUT=NAA_01.sorted_ddup_rg.bam \
  RGID=NAA_01 RGLB=NAA_01 RGPL=illumina RGPU=1234 RGSM=NAA_01 \
  VALIDATION_STRINGENCY=LENIENT
  

##
## Index alignment file
##  
##Run samtools to index alignment file, showing one of 15.
##default settings
## http://www.htslib.org/doc/samtools.html
samtools index NAA_01.sorted_ddup_rg.bam


##
## Coverage calculation
##
##
##
## Previously unpublished code to calculate coverages
## filename: rooksie_mean_coverage.pl
##
##
##//////////////////////////////////////
## By: Rooksana E Noorai
## Supervisor: Dr. Leigh Anne Clark
##
## Copyright 2014, Rooksana E Noorai, All rights reserved.
##
## Description: This script outputs the total bases and the mean coverage of a 
## 		bam file when given the per base read depth, one line at a time.
##
## Pre-Setup:   Edit this script with the known size of the reference genome.
##
## How To Run:
##              samtools mpileup -BQ0 -d10000000 -f <reference_fasta> \
##               <input_bam> | \
##               awk '{print $4}' | perl rooksie_mean_coverage.pl
##
##//////////////////////////////////////
#!/usr/bin/perl -w
use strict;
##############################
## Edit code below at "my $genome_size="
##
##
## Dog Genome bp=2410976875
## Chicken Genome bp=1065365425 (galgal5)

my $genome_size=1065365425;

my $num;
my $den;
my $cov;

($num,$den)=(0,0);
while ($cov=<STDIN>) {
    $num=$num+$cov;
    $den++;
}
print "Covered bases total = $num\n";
$cov=$num/$genome_size;
print "Mean Coverage = $cov\n";
##
##
## End of file
## filename: rooksie_mean_coverage.pl
##
##
## Run the above code on each bam file, showing one of 15.
samtools mpileup -BQ0 -d10000000 -f GCF_000002315.4_Gallus_gallus-5.0_genomic.fna \
	NAA_01.sorted_ddup_rg.bam | \
    awk '{print $4}' | perl rooksie_mean_coverage.pl


##
## GATK
##
## Run GATK for initial variant calling, realignment, recalibration of alignment files, 
## showing one of 15.
## https://software.broadinstitute.org/gatk/best-practices/
setenv GATK	GenomeAnalysisTK.jar
samtools faidx GCF_000002315.4_Gallus_gallus-5.0_genomic.fna
java -jar picard.jar CreateSequenceDictionary \
	R=GCF_000002315.4_Gallus_gallus-5.0_genomic.fna \
	O=GCF_000002315.4_Gallus_gallus-5.0_genomic.dict
java -jar $GATK -T RealignerTargetCreator -R GCF_000002315.4_Gallus_gallus-5.0_genomic.fna \
	-I NAA_01.sorted_ddup_rg.bam \
	-o NAA_01.realignment_targets.list
java -jar $GATK -T IndelRealigner -R GCF_000002315.4_Gallus_gallus-5.0_genomic.fna \
	-I NAA_01.sorted_ddup_rg.bam -targetIntervals NAA_01.realignment_targets.list \
	-o NAA_01.sorted_ddup_rg.realigned.bam
java -jar $GATK -T HaplotypeCaller \
    --num_cpu_threads_per_data_thread 15 \
    -R GCF_000002315.4_Gallus_gallus-5.0_genomic.fna \
    -I NAA_01.sorted_ddup_rg.realigned.bam \
    -o NAA_01.raw_variants.vcf
java -jar $GATK -T SelectVariants -R GCF_000002315.4_Gallus_gallus-5.0_genomic.fna \
	-V NAA_01.raw_variants.vcf -selectType SNP -o NAA_01.raw_snps.vcf
java -jar $GATK -T SelectVariants -R GCF_000002315.4_Gallus_gallus-5.0_genomic.fna \
	-V NAA_01.raw_variants.vcf -selectType INDEL -o NAA_01.raw_indels.vcf
java -jar $GATK -T SelectVariants -R GCF_000002315.4_Gallus_gallus-5.0_genomic.fna \
	-V NAA_01.raw_variants.vcf -selectType INDEL -o NAA_01.raw_indels.vcf
java -jar $GATK -T VariantFiltration -R GCF_000002315.4_Gallus_gallus-5.0_genomic.fna \
	-V NAA_01.raw_snps.vcf --filterExpression \
	'QD < 2.0 || FS > 60.0 || MQ < 40.0 || MQRankSum < -12.5 || ReadPosRankSum < -8.0 || SOR > 4.0' \
	--filterName "basic_snp_filter" -o NAA_01.filtered_snps.vcf
java -jar $GATK -T VariantFiltration -R GCF_000002315.4_Gallus_gallus-5.0_genomic.fna \
	-V NAA_01.filtered_snps.vcf --filterExpression 'DP < 5' --filterName "basic_snp_filter" \
	-o NAA_01.filtered_snps_depth.vcf
java -jar $GATK -T VariantFiltration -R GCF_000002315.4_Gallus_gallus-5.0_genomic.fna \
	-V NAA_01.raw_indels_recal.vcf --filterExpression 'QD < 2.0 || FS > 200.0 || \
	ReadPosRankSum < -20.0 || SOR > 10.0' --filterName "basic_indel_filter" \
	-o NAA_01.filtered_indels_recal.vcf
java -jar $GATK -T BaseRecalibrator \
     -R GCF_000002315.4_Gallus_gallus-5.0_genomic.fna \
     -I NAA_01.sorted_dedup_rg.realigned.bam \
     -knownSites NAA_01.filtered_snps.vcf \
     -knownSites NAA_01.filtered_indels.vcf \
     -o NAA_01.recal_data.table
time java -jar $GATK -T BaseRecalibrator \
     -R GCF_000002315.4_Gallus_gallus-5.0_genomic.fna \
     -I NAA_01.sorted_dedup_rg.realigned.bam \
     -knownSites NAA_01.filtered_snps.vcf \
     -knownSites NAA_01.filtered_indels.vcf \
     -BQSR NAA_01.recal_data.table \
     -o NAA_01.post_recal_data.table
java -jar $GATK -T AnalyzeCovariates \
     -R GCF_000002315.4_Gallus_gallus-5.0_genomic.fna \
     -before NAA_01.recal_data.table \
     -after NAA_01.post_recal_data.table \
     -plots NAA_01.recalibration_plots.pdf
java -jar $GATK -T PrintReads \
     -R GCF_000002315.4_Gallus_gallus-5.0_genomic.fna \
     -I NAA_01.sorted_dedup_rg.realigned.bam \
     -BQSR NAA_01.recal_data.table \
     -o NAA_01.recal_reads.bam


##
## Variant calling     
##
## Run samtools 0.1.19 and bcftools to call all variants.
## https://sourceforge.net/projects/samtools/files/samtools/0.1.19/
samtools mpileup -D -B -u -f GCF_000002315.4_Gallus_gallus-5.0_genomic.fna \
	NAA_01.recal_reads.bam NAA_02.recal_reads.bam NAA_03.recal_reads.bam \
	NAA_04.recal_reads.bam NAA_05.recal_reads.bam NAA_06.recal_reads.bam \
	KA_01.recal_reads.bam KA_02.recal_reads.bam KA_03.recal_reads.bam \
	KD_01.recal_reads.bam KD_02.recal_reads.bam KD_04.recal_reads.bam \
	WL_01.recal_reads.bam WL_02.recal_reads.bam WL_03recal_reads.bam | \
	bcftools view -vgc - > 15_samples_unfiltered_all_positions.vcf


##
## Rename chromosomes
##
## Run pattern replacement on chromosome names, showing one of 15.
cp 15_samples_unfiltered_all_positions.vcf temp1.vcf
sed 's/NC_006088.4/1/g' temp1.vcf > temp2.vcf


## 
## Filter for DP >= 3
##
## Filter variants snpSift
## http://snpeff.sourceforge.net/SnpSift.html
java -jar SnpSift.jar filter "(DP >= 3))  \
	15_samples_unfiltered_all_positions.renamed.vcf > 
	15_samples_unfiltered_all_positions.renamed.DP3.vcf


##
## vcftools & vcflib
##
## Run variant filtering using vcftools & vcflib
## http://vcftools.sourceforge.net/man_latest.html
## https://github.com/vcflib/vcflib
##
## Filter for SNPs only
vcftools --vcf 15_samples_unfiltered_all_positions.renamed.DP3.vcf --remove-indels \
	--recode --recode-INFO-all --out SNPs_only
## Filter for no missing data
vcftools --vcf SNPs_only.recode.vcf --max-missing-count 0.0 --recode --recode-INFO-all \
	--out SNPs_only_noMissing
## Filter for autosomes only, showing one of nine commands
grep '^1' SNPs_only_noMissing.recode.vcf >> SNPs_only_noMissing.recode.autosomes.vcf 
## Sort SNPs
cat SNPs_only_noMissing.recode.autosomes.vcf | vcf-sort > SNPs_only_noMissing.recode.autosomes.sorted.vcf
## Filter for biallelic SNPs
vcftools --vcf SNPs_only_noMissing.recode.autosomes.sorted.vcf --min-alleles 2 --max-alleles 2 \
	--recode --recode-INFO-all --out SNPs_only_noMissing.recode.autosomes.sorted.biallelic
## Filter for MAPQ > 39
vcffilter -f "MQ > 39" SNPs_only_noMissing.recode.autosomes.sorted.biallelic.recode.vcf \
	> SNPs_only_noMissing.recode.autosomes.sorted.biallelic.recode.MQ40.vcf
## Remove chromosome Z
grep -v '^40' SNPs_only_noMissing.recode.autosomes.sorted.biallelic.recode.MQ40.vcf > \
	SNPs_only_noMissing.recode.autosomes.sorted.biallelic.recode.MQ40.noZ.vcf
## Remove QUAL scores less than 40
vcffilter -f "QUAL > 39" SNPs_only_noMissing.recode.autosomes.sorted.biallelic.recode.MQ40.noZ.vcf \
	> SNPs_only_noMissing.recode.autosomes.sorted.biallelic.recode.MQ40.noZ.QUAL40.vcf


##
## SNPRelate 
##
## Run commands in R for SNPRelate on merged and filtered VCF file
remove.packages("BiocInstaller")
source("https://bioconductor.org/biocLite.R")
biocLite("GenomicsFeatures")
biocLite("GenomicFeatures")
biocLite("VariantAnnotation")
biocLite("SeqArray")
biocLite("SNPRelate")
library(SeqArray)
library(SNPRelate)
snpgdsVCF2GDS("../SNPs_only_noMissing.recode.autosomes.sorted.biallelic.recode.MQ40.noZ.QUAL40.vcf", "SNPs_only_noMissing.recode.autosomes.sorted.biallelic.recode.MQ40.noZ.QUAL40.gds")
genofile_QUAL40 <- openfn.gds("SNPs_only_noMissing.recode.autosomes.sorted.biallelic.recode.MQ40.noZ.QUAL40.gds")
dissMatrix_0.0_QUAL40<- snpgdsDiss(genofile_QUAL40, sample.id=NULL, snp.id=NULL, autosome.only=TRUE, remove.monosnp=TRUE, maf=NaN, missing.rate=0, num.thread=15, verbose=TRUE)
snpHCluster_QUAL40 <-  snpgdsHCluster(dissMatrix_0.0_QUAL40, sample.id=NULL, need.mat=TRUE, hang=0.25)
cutTree_QUAL40 <- snpgdsCutTree(snpHCluster_QUAL40, z.threshold=15, outlier.n=5, n.perm = 5000, samp.group=NULL,col.outlier="red", col.list=NULL, pch.outlier=4, pch.list=NULL,label.H=FALSE, label.Z=TRUE, verbose=TRUE)
snpgdsDrawTree(cutTree_QUAL40, main = "Chicken dataset - 15 samples",edgePar=list(col=rgb(0.5,0.5,0.5,0.75),t.col="black"),leaflab="perpendicular")
pdf("biallelic_noZ_QUAL40.dendrogram.pdf")
par(family="serif")
snpgdsDrawTree(cutTree_QUAL40, main = "Chicken dataset - 15 samples",edgePar=list(col=rgb(0.5,0.5,0.5,0.75),t.col="black"),leaflab="perpendicular")
dev.off()
sample.id_QUAL40 <- read.gdsn(index.gdsn(genofile_QUAL40, "sample.id"))
pop_code_QUAL40 <- read.gdsn(index.gdsn(genofile_QUAL40, "sample.id"))
pca_QUAL40 <- snpgdsPCA(genofile_QUAL40, missing.rate=0,verbose=TRUE,num.thread=15)
tab_QUAL40 <- data.frame(sample.id = pca_QUAL40$sample.id,pop = factor(pop_code_QUAL40)[match(pca_QUAL40$sample.id, sample.id_QUAL40)],EV1 = pca_QUAL40$eigenvect[,1],EV2 = pca_QUAL40$eigenvect[,2],stringsAsFactors = FALSE)
plot(tab_QUAL40$EV2, tab_QUAL40$EV1, col=as.integer(tab_QUAL40$pop),xlab="eigenvector 2", ylab="eigenvector 1")
pdf("PCA_plot_15_chicken_samples_biallelic_noZ_QUAL40_final.pdf")
par(family="serif")
plot(tab_QUAL40$EV2, tab_QUAL40$EV1, pch=c(24),col=c(1),bg=c(rep("purple",times=6),rep("orange",times=3),"green","green","red","red","green","red"),xlab="eigenvector 2", ylab="eigenvector 1",cex=2,main="PCA of 15 chicken samples")
legend("bottomleft",pch=c(24),col=c(1),pt.bg=c("purple","orange","green","red"),legend=c("NAA","WL", "KD", "KA"),ncol=2,inset=c(0.02,0.02))
dev.off()
g_QUAL40 <- read.gdsn(index.gdsn(genofile_QUAL40, "genotype"))
write.table(g,"15_chickens_genotypes_QUAL40.txt")
g_filtered_QUAL40<-g_QUAL40[,pca_QUAL40$snp.id]
write.table(g_QUAL40,"15_chickens_genotypes_QUAL40.txt")
write.table(g_filtered_QUAL40,"15_chickens_genotypes_filtered_QUAL40.txt",sep="\t")
g_filtered_transposed_QUAL40<-t(g_filtered_QUAL40)
write.table(g_filtered_transposed_QUAL40,"15_chickens_genotypes_filtered_transposed_QUAL40.txt",sep="\t")
g_transposed_QUAL40<-t(g_QUAL40)
write.table(g_transposed_QUAL40,"15_chickens_genotypes_transposed_QUAL40.txt",sep="\t")
write.table(pca_QUAL40$snp.id,file="PCA_snps_QUAL40.txt",sep="\t")
ls()
savehistory("2018-06-13.Rhistory")


##
## Random forest
##
## Run commands in R for Random Forest Analysis
Class<-as.factor(c(rep("NAA",6),rep("Other",15)))
RF_NAA_vs_all <- randomForest(SNP_data,Class, nPerm=999, importance=TRUE,proximity=TRUE)
MDSplot(RF_NAA_vs_all,Class)
write.xls(RF_NAA_vs_all$importanceSD, "RF_NAA_vs_all_importance_scores.xls")


##
## Subset breeds
##
## Run vcftools to subset each group of birds, showing one of four. 
## default settings
## http://vcftools.sourceforge.net/man_latest.html
bgzip SNPs_only_noMissing.recode.autosomes.sorted.biallelic.recode.MQ40.noZ.QUAL40.vcf
tabix -p vcf SNPs_only_noMissing.recode.autosomes.sorted.biallelic.recode.MQ40.noZ.QUAL40.vcf.gz 
vcf-subset -c NAA_01,NAA_02,NAA_03,NAA_04,NAA_05,NAA_06 \
	SNPs_only_noMissing.recode.autosomes.sorted.biallelic.recode.MQ40.noZ.QUAL40.vcf.gz \
	| bgzip -c > NAA.vcf.gz


##
## Selective sweeps
##
## Run selective sweep set of perl scripts. These scripts were based on the algorithm  
## by Qanbari, et al. 2012 
## https://journals.plos.org/plosone/article?id=10.1371/journal.pone.0049525
##
##
## Previously unpublished code 
## filename: Identify_SNPs_from_VCF_file.pl
##
##
##//////////////////////////////////////
## By: Rooksana E Noorai
## Supervisor: Dr. Leigh Anne Clark
##
## Copyright 2014, Rooksana E Noorai, All rights reserved.
##
## Description: This script outputs the chr, bp, read depth, and the two allele counts 
##		from a VCF file
##
##
##//////////////////////////////////////
#!/usr/bin/perl
use strict;
##use warnings;

## Print output file heading

print join ("\t", "chr", "BP", "Read_Depth", "MAA_Reads");
print "\n";

## FIELDS
## chr - chromosome
## BP - base pair location
## Read_Depth - # of raw reads
## MAA_Reads - most abundant allele reads
## (Allele2 REF, Allele1 ALT)

SNP_ID ("NAA.vcf");

sub SNP_ID {
	my $file_name = shift;
	my $file = "$file_name";

	my $line;

	my $bp = 0;
	my $prev_BP = 0;
	my $depth = 0;
	my $prev_depth;

	my $Aramis2 = 0;
	my $Aramis3 = 0;
	my $Aria2 = 0;
	my $Aria3 = 0;
	my $Marcus2 = 0;
	my $Marcus3 = 0;
	my $Shawn2 = 0;
	my $Shawn3 = 0;
	my $Twin2 = 0;
	my $Twin3 = 0;
	my $Chicken2 = 0;
	my $Chicken3 = 0;

	my $Alelle1 = 0;
	my $Alelle2 = 0;


	open (IN, $file);
	while ($line = <IN>) {
		while ($line =~ /^\#/){
			$line = <IN>;
			
		}
		my @fields = split (/\s/, $line);
		my $chr = $fields[0];
		my $bp = $fields[1];

		my $ALT = $fields[4];
		my $REF = $fields[3];

		my $RD = $fields[7];
		my $MAA1 = $fields[9];
		my $MAA2 = $fields[10];
		my $MAA3 = $fields[11];
		my $MAA4 = $fields[12];
		my $MAA5 = $fields[13];
		my $MAA6 = $fields[14];

		my @INFO = split (/DP\=/, $RD);
		my $DPpre = $INFO[1];
##		print ("DPpre is: ",$DPpre,"\n");
                my @DP = split (/\;/, $DPpre);

		if ($bp != $prev_BP) {
##			my @DP = split (/\=/, $DP);
			$depth = $DP[0];
		} else {
			$depth = $prev_depth;

		}
		$prev_depth = $depth;
		$prev_BP = $bp;

		if ($ALT eq 'A' or $ALT eq 'T' or $ALT eq 'G' or $ALT eq 'C'){

			my @Aramis = split(/\:/, $MAA1);
			my $Aramis1 = $Aramis[0];
			if ($Aramis1 eq '1/1') {
				$Aramis2 = $Aramis[2];
				$Aramis3 = 0;
			} elsif ($Aramis1 eq '0/0') {
				$Aramis3 = $Aramis[2];
				$Aramis2 = 0;
			} elsif ($Aramis1 eq '0/1') {
				$Aramis2 = int($Aramis[2]/2);
				$Aramis3 = int($Aramis[2]/2);
			} elsif ($Aramis1 eq '.' or $Aramis1 eq './.') {
			        $Aramis2 = 0;
                                $Aramis3 = 0;
			} else {
				print ("Some other genotype is possible!!!!!!\t $Aramis1\t$chr\t$bp\n");
			}

			my @Aria = split(/\:/, $MAA2);
			my $Aria1 = $Aria[0];
			if ($Aria1 eq '1/1') {
				$Aria2 = $Aria[2];
				$Aria3 = 0;	
			} elsif ($Aria1 eq '0/0') {
				$Aria3 = $Aria[2];
				$Aria2 = 0;
			} elsif ($Aria1 eq '0/1') {
				$Aria2 = int($Aria[2]/2);
				$Aria3 = int($Aria[2]/2);
			} elsif ($Aria1 eq '.' or $Aria1 eq './.') {
			        $Aria2 = 0;
                                $Aria3 = 0;
			} else {
				print ("Some other genotype is possible!!!!!!\t $Aria1\t$chr\t$bp\n");
				print ("Some other genotype is possible!!!!!!\n");
			}

			my @Marcus = split(/\:/, $MAA3);
			my $Marcus1 = $Marcus[0];
			if ($Marcus1 eq '1/1') {
				$Marcus2 = $Marcus[2];
				$Marcus3 = 0;
			} elsif ($Marcus1 eq '0/0') {
				$Marcus3 = $Marcus[2];
				$Marcus2 = 0;
			} elsif ($Marcus1 eq '0/1') {
				$Marcus2 = int($Marcus[2]/2);
				$Marcus3 = int($Marcus[2]/2);
			} elsif ($Marcus1 eq '.' or $Marcus1 eq './.') {
			        $Marcus2 = 0;
                                $Marcus3 = 0;
			} else {
				print ("Some other genotype is possible!!!!!!\t $Marcus1\t$chr\t$bp\n");
				print ("Some other genotype is possible!!!!!!\n");
			}

			my @Shawn = split(/\:/, $MAA4);
			my $Shawn1 = $Shawn[0];
			if ($Shawn1 eq '1/1') {
				$Shawn2 = $Shawn[2];
				$Shawn3 = 0;
			} elsif ($Shawn1 eq '0/0') {
				$Shawn2 = 0;
				$Shawn3 = $Shawn[2];
			} elsif ($Shawn1 eq '0/1') {
				$Shawn2 = int($Shawn[2]/2);
				$Shawn3 = int($Shawn[2]/2);
			} elsif ($Shawn1 eq '.' or $Shawn1 eq './.') {
			        $Shawn2 = 0;
                                $Shawn3 = 0;
			} else {
				print ("Some other genotype is possible!!!!!!\t $Shawn1\t$chr\t$bp\n");
				print ("Some other genotype is possible!!!!!!\n");
			}
			
			my @Twin = split(/\:/, $MAA5);
			my $Twin1 = $Twin[0];
			if ($Twin1 eq '1/1') {
				$Twin3 = 0;
				$Twin2 = $Twin[2];
			} elsif ($Twin1 eq '0/0') {
				$Twin3 = $Twin[2];
				$Twin2 = 0;
			} elsif ($Twin1 eq '0/1') {
				$Twin2 = int($Twin[2]/2);
				$Twin3 = int($Twin[2]/2);
			} elsif ($Twin1 eq '.' or $Twin1 eq './.') {
			        $Twin2 = 0;
                                $Twin3 = 0;
			} else {
				print ("Some other genotype is possible!!!!!!\t $Twin1\t$chr\t$bp\n");
				print ("Some other genotype is possible!!!!!!\n");
			}


			my @Chicken = split(/\:/, $MAA6);
                        my $Chicken1 = $Chicken[0];
                        if ($Chicken1 eq '1/1') {
			    $Chicken3 = 0;
			    $Chicken2 = $Chicken[2];
                        } elsif ($Chicken1 eq '0/0') {
			    $Chicken3 = $Chicken[2];
			    $Chicken2 = 0;
                        } elsif ($Chicken1 eq '0/1') {
			    $Chicken2 = int($Chicken[2]/2);
			    $Chicken3 = int($Chicken[2]/2);
			} elsif ($Chicken1 eq '.' or $Chicken1 eq './.') {
			        $Chicken2 = 0;
                                $Chicken3 = 0;
			} else {
				print ("Some other genotype is possible!!!!!!\t $Chicken1\t$chr\t$bp\n");
			    print ("Some other genotype is possible!!!!!!\n");
                        }


			
			## ALT Allele
			my $Allele1 = $Aramis2 + $Aria2 + $Marcus2 + $Shawn2 + $Twin2 + $Chicken2;
			## REF Allele
			my $Allele2 = $Aramis3 + $Aria3 + $Marcus3 + $Shawn3 + $Twin3 + $Chicken3;
			
##			print ("ALT Allele1 :", $Allele1, " REF ALLELE2 :", $Allele2, "\n");
			$depth = $Allele2 + $Allele1;
			print join ("\t", $chr, $bp, $depth, $Allele2, $Allele1);
			print "\n";
		} ## if $ALT ne '.'
		
	}


	close IN;
}
##
##
## End of file
## filename: Identify_SNPs_from_VCF_file.pl
##
##

##
##
## Previously unpublished code 
## filename: SS_splotCHR.pl
##
##
##//////////////////////////////////////
## By: Rooksana E Noorai
## Supervisor: Dr. Leigh Anne Clark
##
## Copyright 2014, Rooksana E Noorai, All rights reserved.
##
## Description: This script outputs each chromosomes' counts to a separate file
##
##
##//////////////////////////////////////
#!/usr/bin/perl
use strict;
use warnings;

my $line;
my @fields;
my $chr;
my $bp;
my $RD;
my $REF;
my $ALT;

open (IN, 'NAA.SNPs.from.VCF.txt');
while ($line = <IN>) {
	while ($line =~ /BP/){ ##1##
        	$line = <IN>;
		
	}
        @fields = split (/\s/, $line);
        $chr = $fields[0];
        $bp = int ($fields[1]);
      	$RD = int($fields[2]);
 	$REF = int($fields[3]);
	$ALT = int($fields[4]);

	if ($chr eq '1') {
		open(MYOUTFILE, ">>chr1_SNP.out");
		print MYOUTFILE join ("\t", $chr, $bp, $RD, $REF, $ALT, "\n");
	} elsif ($chr eq '2') {
                open(MYOUTFILE2, ">>chr2_SNP.out");
		print MYOUTFILE2 join ("\t", $chr, $bp, $RD, $REF, $ALT, "\n");
	} elsif ($chr eq '3') {
                open(MYOUTFILE3, ">>chr3_SNP.out");
		print MYOUTFILE3 join ("\t", $chr, $bp, $RD, $REF, $ALT, "\n");
	} elsif ($chr eq '4') {
                open(MYOUTFILE4, ">>chr4_SNP.out");
		print MYOUTFILE4 join ("\t", $chr, $bp, $RD, $REF, $ALT, "\n");
	} elsif ($chr eq '5') {
                open(MYOUTFILE5, ">>chr5_SNP.out");
		print MYOUTFILE5 join ("\t", $chr, $bp, $RD, $REF, $ALT, "\n");
	} elsif ($chr eq '6') {
                open(MYOUTFILE6, ">>chr6_SNP.out");
		print MYOUTFILE6 join ("\t", $chr, $bp, $RD, $REF, $ALT, "\n");
	} elsif ($chr eq '7') {
                open(MYOUTFILE7, ">>chr7_SNP.out");
		print MYOUTFILE7 join ("\t", $chr, $bp, $RD, $REF, $ALT, "\n");
	} elsif ($chr eq '8') {
                open(MYOUTFILE8, ">>chr8_SNP.out");
		print MYOUTFILE8 join ("\t", $chr, $bp, $RD, $REF, $ALT, "\n");
	} elsif ($chr eq '9') {
                open(MYOUTFILE9, ">>chr9_SNP.out");
		print MYOUTFILE9 join ("\t", $chr, $bp, $RD, $REF, $ALT, "\n");
	} elsif ($chr eq '10') {
                open(MYOUTFILE10, ">>chr10_SNP.out");
		print MYOUTFILE10 join ("\t", $chr, $bp, $RD, $REF, $ALT, "\n");
	} elsif ($chr eq '11') {
		open(MYOUTFILE11, ">>chr11_SNP.out");
		print MYOUTFILE11 join ("\t", $chr, $bp, $RD, $REF, $ALT, "\n");
	} elsif ($chr eq '12') {
                open(MYOUTFILE12, ">>chr12_SNP.out");
		print MYOUTFILE12 join ("\t", $chr, $bp, $RD, $REF, $ALT, "\n");
        } elsif ($chr eq '13') {
                open(MYOUTFILE13, ">>chr13_SNP.out");
		print MYOUTFILE13 join ("\t", $chr, $bp, $RD, $REF, $ALT, "\n");
        } elsif ($chr eq '14') {
                open(MYOUTFILE14, ">>chr14_SNP.out");
		print MYOUTFILE14 join ("\t", $chr, $bp, $RD, $REF, $ALT, "\n");
        } elsif ($chr eq '15') {
                open(MYOUTFILE15, ">>chr15_SNP.out");
		print MYOUTFILE15 join ("\t", $chr, $bp, $RD, $REF, $ALT, "\n");
        } elsif ($chr eq '16') {
                open(MYOUTFILE16, ">>chr16_SNP.out");
		print MYOUTFILE16 join ("\t", $chr, $bp, $RD, $REF, $ALT, "\n");
        } elsif ($chr eq '17') {
                open(MYOUTFILE17, ">>chr17_SNP.out");
		print MYOUTFILE17 join ("\t", $chr, $bp, $RD, $REF, $ALT, "\n");
        } elsif ($chr eq '18') {
                open(MYOUTFILE18, ">>chr18_SNP.out");
		print MYOUTFILE18 join ("\t", $chr, $bp, $RD, $REF, $ALT, "\n");
        } elsif ($chr eq '19') {
                open(MYOUTFILE19, ">>chr19_SNP.out");
		print MYOUTFILE19 join ("\t", $chr, $bp, $RD, $REF, $ALT, "\n");
        } elsif ($chr eq '20') {
                open(MYOUTFILE20, ">>chr20_SNP.out");
		print MYOUTFILE20 join ("\t", $chr, $bp, $RD, $REF, $ALT, "\n");
		} elsif ($chr eq '21') {
                open(MYOUTFILE21, ">>chr21_SNP.out");
		print MYOUTFILE21 join ("\t", $chr, $bp, $RD, $REF, $ALT, "\n");
        } elsif ($chr eq '22') {
                open(MYOUTFILE22, ">>chr22_SNP.out");
		print MYOUTFILE22 join ("\t", $chr, $bp, $RD, $REF, $ALT, "\n");
        } elsif ($chr eq '23') {
                open(MYOUTFILE23, ">>chr23_SNP.out");
		print MYOUTFILE23 join ("\t", $chr, $bp, $RD, $REF, $ALT, "\n");
        } elsif ($chr eq '24') {
                open(MYOUTFILE24, ">>chr24_SNP.out");
		print MYOUTFILE24 join ("\t", $chr, $bp, $RD, $REF, $ALT, "\n");
        } elsif ($chr eq '25') {
                open(MYOUTFILE25, ">>chr25_SNP.out");
		print MYOUTFILE25 join ("\t", $chr, $bp, $RD, $REF, $ALT, "\n");
        } elsif ($chr eq '26') {
                open(MYOUTFILE26, ">>chr26_SNP.out");
		print MYOUTFILE26 join ("\t", $chr, $bp, $RD, $REF, $ALT, "\n");
        } elsif ($chr eq '27') {
                open(MYOUTFILE27, ">>chr27_SNP.out");
		print MYOUTFILE27 join ("\t", $chr, $bp, $RD, $REF, $ALT, "\n");
        } elsif ($chr eq '28') {
                open(MYOUTFILE28, ">>chr28_SNP.out");
		print MYOUTFILE28 join ("\t", $chr, $bp, $RD, $REF, $ALT, "\n");
        } elsif ($chr eq '29') {
                open(MYOUTFILE30, ">>chr30_SNP.out");
		print MYOUTFILE30 join ("\t", $chr, $bp, $RD, $REF, $ALT, "\n");
        } elsif ($chr eq '30') {
                open(MYOUTFILE31, ">>chr31_SNP.out");
		print MYOUTFILE31 join ("\t", $chr, $bp, $RD, $REF, $ALT, "\n");
        } elsif ($chr eq '31') {
                open(MYOUTFILE32, ">>chr32_SNP.out");
		print MYOUTFILE32 join ("\t", $chr, $bp, $RD, $REF, $ALT, "\n");
        } elsif ($chr eq '32') {
                open(MYOUTFILE33, ">>chr33_SNP.out");
		print MYOUTFILE33 join ("\t", $chr, $bp, $RD, $REF, $ALT, "\n");
        } elsif ($chr eq '40') {
                open(MYOUTFILEZ, ">>chrZ_SNP.out");
		print MYOUTFILEZ join ("\t", $chr, $bp, $RD, $REF, $ALT, "\n");
	} elsif ($chr eq '41') {
                open(MYOUTFILEW, ">>chrW_SNP.out");
		print MYOUTFILEW join ("\t", $chr, $bp, $RD, $REF, $ALT, "\n");
	} elsif ($chr eq '44') {
                open(MYOUTFILEMT, ">>chrMT_SNP.out");
		print MYOUTFILEMT join ("\t", $chr, $bp, $RD, $REF, $ALT, "\n");
	} elsif ($chr eq '64') {
                open(MYOUTFILELGE64, ">>chrLGE64_SNP.out");
		print MYOUTFILELGE64 join ("\t", $chr, $bp, $RD, $REF, $ALT, "\n");
	} else {
		open(MYOUTFILEy, ">>chrUN_SNP.out");
		print MYOUTFILEy join ("\t", $chr, $bp, $RD, $REF, $ALT, "\n");

	}
}
close(IN);
close(MYOUTFILE);
close(MYOUTFILE2);
close(MYOUTFILE3);
close(MYOUTFILE4);
close(MYOUTFILE5);
close(MYOUTFILE6);
close(MYOUTFILE7);
close(MYOUTFILE8);
close(MYOUTFILE9);
close(MYOUTFILE10);
close(MYOUTFILE11);
close(MYOUTFILE12);
close(MYOUTFILE13);
close(MYOUTFILE14);
close(MYOUTFILE15);
close(MYOUTFILE16);
close(MYOUTFILE17);
close(MYOUTFILE18);
close(MYOUTFILE19);
close(MYOUTFILE20);
close(MYOUTFILE21);
close(MYOUTFILE22);
close(MYOUTFILE23);
close(MYOUTFILE24);
close(MYOUTFILE25);
close(MYOUTFILE26);
close(MYOUTFILE27);
close(MYOUTFILE28);
close(MYOUTFILE30);
close(MYOUTFILE31);
close(MYOUTFILE32);
close(MYOUTFILE33);
close(MYOUTFILEMT);
close(MYOUTFILELGE64);
close(MYOUTFILEZ);
close(MYOUTFILEW);
close(MYOUTFILEy);
##
##
## End of file
## filename: SS_splitCHR.pl
##
##

##
##
## Previously unpublished code 
## filename: SS_SNP_gap.pl
##
##
##//////////////////////////////////////
## By: Rooksana E Noorai
## Supervisor: Dr. Leigh Anne Clark
##
## Copyright 2014, Rooksana E Noorai, All rights reserved.
##
## Description: This script inserts the word 'GAP' if more than $gap number of bases separate SNPs
##
##
##//////////////////////////////////////
#!/usr/bin/perl
use strict;
use warnings;

my $line;
my @fields;
my $chr;
my $bp;
my $prev_bp;
my $RD;
my $REF;
my $ALT;

## gap size
my $gap = 10000;

## Print output file heading

print join ("\t", "chr", "bp", "RD", "REF", "ALT");
print "\n";

## FIELDS
## chr - chromosome
## start_bp - start base pair location
## end_bp - end base pair location
## Hp  - Heterozygosity statistic
## No_SNPs - Number of SNPs in region
##

if($ARGV[0] eq ""){
    die "\n\t Usage : perl <thisScript.pl> <file to be checked for gaps> \n\n";
}

my $homfile = $ARGV[0];

open (IN, $homfile);
while ($line = <IN>) {
##	while ($line =~ /BP/){ ##1##
##        	$line = <IN>;
##	}
        @fields = split (/\s/, $line);
        $chr = $fields[0];
        $bp = int ($fields[1]);
      	$RD = int($fields[2]);
 	$REF = int($fields[3]);
	$ALT = int($fields[4]);

	$prev_bp = $bp;
	print join ("\t", $chr, $bp, $RD, $REF, $ALT, "\n");

	while ($line = <IN>) {
	        @fields = split (/\s/, $line);
        	$chr = $fields[0];
        	$bp = int ($fields[1]);
      		$RD = int($fields[2]);
 		$REF = int($fields[3]);
		$ALT = int($fields[4]);


		if (($bp - $prev_bp) >= $gap) {
			print ("GAP\n");
		}
		$prev_bp = $bp;
		print join ("\t", $chr, $bp, $RD, $REF, $ALT, "\n");
	}
}
close(IN);
##
##
## End of file
## filename: SS_SNP_gap.pl
##
##

##
##
## Previously unpublished code 
## filename: Heterozygosity_Statistic_generator.pl
##
##
##//////////////////////////////////////
## By: Rooksana E Noorai
## Supervisor: Dr. Leigh Anne Clark
##
## Copyright 2014, Rooksana E Noorai, All rights reserved.
##
## Description: This script outputs the heterozygosity statistic and checks 
##		for a minimum SNP count of 50 within specified $window size
##
##
##//////////////////////////////////////
#!/usr/bin/perl
use strict;
use warnings;

Het_Stat ("chr1_SNP_GAP.out");
Het_Stat ("chr2_SNP_GAP.out");
Het_Stat ("chr3_SNP_GAP.out");
Het_Stat ("chr4_SNP_GAP.out");
Het_Stat ("chr5_SNP_GAP.out");
Het_Stat ("chr6_SNP_GAP.out");
Het_Stat ("chr7_SNP_GAP.out");
Het_Stat ("chr8_SNP_GAP.out");
Het_Stat ("chr9_SNP_GAP.out");
Het_Stat ("chr10_SNP_GAP.out");
Het_Stat ("chr11_SNP_GAP.out");
Het_Stat ("chr12_SNP_GAP.out");
Het_Stat ("chr13_SNP_GAP.out");
Het_Stat ("chr14_SNP_GAP.out");
Het_Stat ("chr15_SNP_GAP.out");
Het_Stat ("chr16_SNP_GAP.out");
Het_Stat ("chr17_SNP_GAP.out");
Het_Stat ("chr18_SNP_GAP.out");
Het_Stat ("chr19_SNP_GAP.out");
Het_Stat ("chr20_SNP_GAP.out");
Het_Stat ("chr21_SNP_GAP.out");
Het_Stat ("chr22_SNP_GAP.out");
Het_Stat ("chr23_SNP_GAP.out");
Het_Stat ("chr24_SNP_GAP.out");
Het_Stat ("chr25_SNP_GAP.out");
Het_Stat ("chr26_SNP_GAP.out");
Het_Stat ("chr27_SNP_GAP.out");
Het_Stat ("chr28_SNP_GAP.out");
Het_Stat ("chr30_SNP_GAP.out");
Het_Stat ("chr32_SNP_GAP.out");
Het_Stat ("chr33_SNP_GAP.out");
Het_Stat ("chrLGE64_SNP_GAP.out");
Het_Stat ("chrMT_SNP_GAP.out");
Het_Stat ("chrW_SNP_GAP.out");
Het_Stat ("chrZ_SNP_GAP.out");

sub Het_Stat
{
        my $file_name = shift;
        my $file = "$file_name";

	my $outfile = "$file_name" . "HS.txt";

        my $line;
        my $start_bp = 0;
	my $start_chr = 'chr1';
        my @stack1 = ();
        my @stack2 = ();

	my @stack2_elements;
	my @stack1_elements;
	my $SNP_count = 0;

	my @fields;
	my $chr;
	my $bp;
	my $RD;
	my $REF;
	my $ALT;


	##Window Size
	##CANINE  - 1,000,000
    ##set for chicken - 40,000
	my $window = 40000;
	my $Hp;


	my $x = 0; ## ni
	my $y = 0; ## Ni
	my $z = 0; ## sum(Ni-ni)
	my $a = 0; ## sum(ni)

	my @elements;
	my @trash;
	my ;

	my ;

	my $gap_boolean = 0;


     	open (IN, $file);
	open (MYOUTFILE, ">>$outfile");

	## Print output file heading

	print MYOUTFILE join ("\t", "chr", "start_bp", "end_bp", "Hp", "No_SNPs");
	print MYOUTFILE "\n";

	## FIELDS
	## chr - chromosome
	## start_bp - start base pair location
	## end_bp - end base pair location
	## Hp  - Heterozygosity statistic
	## No_SNPs - Number of SNPs in region
	##

        while ($line = <IN>) {
                while ($line =~ /bp/){ ##1##
                        $line = <IN>;

                } ##1##
                while ($line =~ /GAP/){ ##2##
                        $line = <IN>;

                } ##2##
                @fields = split (/\s/, $line);
                $chr = $fields[0];
                $bp = int ($fields[1]);
      	        $RD = int($fields[2]);
 	        $REF = int($fields[3]);
		$ALT = int($fields[4]);


		if (@stack2 == 0) {## empty stack and just beginnging
			$start_bp = $bp;
			$start_chr = $chr;
			$SNP_count = 1;
			$y = $RD;
			if ($REF > $ALT) {
				$x = $REF;
			} else {
				$x = $ALT;
			}
			$z = $y - $x;
			$a = $x;
			push (@stack1, @fields);
			while((($bp - $start_bp) <= $window) and $line = <IN>) {
			   if ($line =~/chr/) {
                    		@fields = split (/\s/, $line);
                		$chr = $fields[0];
                		$bp = int ($fields[1]);
      	        		$RD = int($fields[2]);
 	        		$REF = int($fields[3]);
				$ALT = int($fields[4]);
				if ($gap_boolean == 1) {
					$gap_boolean = 0;
					$start_bp = $bp;
				}
			   	if ($bp - $start_bp <= $window) {
					$SNP_count++;
					$y = $RD;
					if ($REF > $ALT) {
						$x = $REF;
					} else {
						$x = $ALT;
					}
					$z = $z + ($y - $x);
					$a = $a + $x;
					push (@stack1, @fields);
			   	} else {
					push (@stack2, @fields);
			   	}
			   } else {
				$gap_boolean = 1;
			   	$Hp = ((2*$a) * $z) / (($a + $z) ** 2);
				$a = 0;
				$z = 0;
				$x = 0;
				$y = 0;
				   $ALT = pop (@stack1);
				   $REF = pop (@stack1);
				   $RD = pop (@stack1);
				   $bp = pop (@stack1);
				   push (@stack1, $bp, $RD, $REF, $ALT);
				   if ($SNP_count > 50) {
					print MYOUTFILE join ("\t", $chr , $start_bp, $bp, $Hp, $SNP_count);
					print MYOUTFILE "\n";
				   }
				$SNP_count = 0;
				while (@stack1 != 0) {
					 = pop (@stack1);
				}

			   }
			} ## end of while re: window size

			$Hp = ((2*$a) * $z) / (($a + $z) ** 2);

				$ALT = pop (@stack1);
				$REF = pop (@stack1);
				$RD = pop (@stack1);
				$bp = pop (@stack1);
				push (@stack1, $bp, $RD, $REF, $ALT);
				if ($SNP_count > 50) {
					print MYOUTFILE join ("\t", $chr , $start_bp, $bp, $Hp, $SNP_count);
					print MYOUTFILE "\n";
				}
#				push (@stack2, @fields);
				while (@stack1 != 0) {
					$ALT = pop (@stack1);
					$REF = pop (@stack1);
					$RD = pop (@stack1);
					$bp = pop (@stack1);
					$chr = pop (@stack1);
					push (@stack2, $chr, $bp, $RD, $REF, $ALT);
				}


				@trash = pop (@stack2);
				@trash = pop (@stack2);
				@trash = pop (@stack2);
				@trash = pop (@stack2);
				@trash = pop (@stack2);
				$SNP_count = 0;
				$z = 0;
				$a = 0;


		} else {  ## not empty stack and not beginning

			$ALT = pop (@stack2);
			$REF = pop (@stack2);
			$RD = pop (@stack2);
			$bp = pop (@stack2);
			$chr = pop (@stack2);
			$y = $RD;
			$start_bp = $bp;
			$start_chr = $chr;
			$SNP_count = 1;
			if ($REF > $ALT) {
				$x = $REF;
			} else {
				$x = $ALT;
			}
			$z = $y - $x;
			$a = $y;
#			print ("A is ", $a , "Z is ", $z, "\n");
			push (@stack1, $chr);
			push (@stack1, $bp);
			push (@stack1, $RD);
			push (@stack1, $REF);
			push (@stack1, $ALT);

			while (@stack2 != 0 and (($bp - $start_bp) <= $window)) {
				$ALT = pop (@stack2);
				$REF = pop (@stack2);
				$RD = pop (@stack2);
				$bp = pop (@stack2);
				$chr = pop (@stack2);

				if ($bp - $start_bp <= $window) {
					$SNP_count++;
					$y = $RD;
					if ($REF > $ALT) {
						$x = $REF;
					} else {
						$x = $ALT;
					}
					$z = $z + ($y - $x);
					$a = $a + $x;
					push (@stack1, $chr);
					push (@stack1, $bp);
					push (@stack1, $RD);
					push (@stack1, $REF);
					push (@stack1, $ALT);
				} else {
					push (@stack2, $chr, $bp, $RD, $REF, $ALT);


				}
			}

			while (@stack2 != 0) {

				$ALT = pop (@stack2);
				$REF = pop (@stack2);
				$RD = pop (@stack2);
				$bp = pop (@stack2);
				$chr = pop (@stack2);

				push (@stack1, $chr);
				push (@stack1, $bp);
				push (@stack1, $RD);
				push (@stack1, $REF);
				push (@stack1, $ALT);

			}
			while ($bp - $start_bp <= $window and $line = <IN>) {
				if ($line =~ /chr/) {

 	                   		@fields = split (/\s/, $line);
        	        		$chr = $fields[0];
                			$bp = int ($fields[1]);
      	        			$RD = int($fields[2]);
 	        			$REF = int($fields[3]);
					$ALT = int($fields[4]);
					if ($gap_boolean == 1) {
						$gap_boolean = 0;
						$start_bp = $bp;
					}
			  		if ($bp - $start_bp <= $window) {
						$SNP_count++;
						$y = $RD;
#						print ("Y equals : ", $y, "\n");
						if ($REF > $ALT) {
							$x = $REF;
						} else {
							$x = $ALT;
						}
						$z = $z + ($y - $x);
						$a = $a + $x;
						push (@stack1, @fields);
#						print ("Z equals :, ", $z, "\n");
			   		} else {
					   if (@stack1 != 0) {

						push (@stack2, @fields);
						$Hp = ((2*$a) * $z) / (($a + $z) ** 2);
						$ALT = pop (@stack1);
						$REF = pop (@stack1);
						$RD = pop (@stack1);
						$bp = pop (@stack1);
						push (@stack1, $bp, $RD, $REF, $ALT);

						if ($SNP_count > 50) {
							print MYOUTFILE join ("\t", $chr , $start_bp, $bp, $Hp, $SNP_count);
							print MYOUTFILE "\n";
						}


						while (@stack1 != 0) {

							$ALT = pop (@stack1);
							$REF = pop (@stack1);
							$RD = pop (@stack1);
							$bp = pop (@stack1);
							$chr = pop (@stack1);

							push (@stack2, $chr);
							push (@stack2, $bp);
							push (@stack2, $RD);
							push (@stack2, $REF);
							push (@stack2, $ALT);

						}
						@trash = pop (@stack2);
						@trash = pop (@stack2);
						@trash = pop (@stack2);
						@trash = pop (@stack2);
						@trash = pop (@stack2);

						$SNP_count = 0;
						$z = 0;
						$a = 0;
                                   	   } else { ## if stack1 is empty
						while (@stack2 != 0 ) {

                                                	$ALT = pop (@stack2);
                                                        $REF = pop (@stack2);
                                                        $RD = pop (@stack2);
                                                        $bp = pop (@stack2);
                                                        $chr = pop (@stack2);

                                                        push (@stack1, $chr);
                                                        push (@stack1, $bp);
                                                        push (@stack1, $RD);
                                                        push (@stack1, $REF);
                                                        push (@stack1, $ALT);
  						}
						push (@stack2, @fields);
					   } ##else from if stack1 is empty
			   		} ## else from windowsize

				} else {  ##if line is a GAP
				   if ($z != 0 and $a != 0) {
					$gap_boolean = 1;

       			   	   	$Hp = ((2*$a) * $z) / (($a + $z) ** 2);
					$a = 0;
					$z = 0;
					$x = 0;
					$y = 0;

				   	$ALT = pop (@stack1);
				   	$REF = pop (@stack1);
				   	$RD = pop (@stack1);
				   	$bp = pop (@stack1);
				   	push (@stack1, $bp, $RD, $REF, $ALT);
				   	if ($SNP_count > 50) {
						print MYOUTFILE join ("\t", $chr , $start_bp, $bp, $Hp, $SNP_count);
						print MYOUTFILE "\n";
				   	} ##SNP_count > 10
					$SNP_count = 0;
					while (@stack1 != 0) {
						 = pop (@stack1);
					} ##while stack1 != 0

				  }
				} #else if line is a GAP
			} ##while from readline
			if ($SNP_count !=0) {
			   while ($bp - $start_bp >= $window ) {

				$ALT = pop (@stack1);
				$REF = pop (@stack1);
				$RD = pop (@stack1);
				$bp = pop (@stack1);
				$chr = pop (@stack1);
				push (@stack2, $chr);
				push (@stack2, $bp);
				push (@stack2, $RD);
				push (@stack2, $REF);
				push (@stack2, $ALT);
				$SNP_count--;

			   }
##print ("stack 1: ", @stack1, "\n");
##print ("stack 2: ", @stack2, "\n");

##				print ("bp: ", $bp, "\n");
				$Hp = ((2*$a) * $z) / (($a + $z) ** 2);

				if ($SNP_count > 50) {
					print MYOUTFILE join ("\t", $chr , $start_bp, $bp, $Hp, $SNP_count);
					print MYOUTFILE "\n";
				}


				while (@stack1 != 0) {

					$ALT = pop (@stack1);
					$REF = pop (@stack1);
					$RD = pop (@stack1);
					$bp = pop (@stack1);
					$chr = pop (@stack1);

					push (@stack2, $chr);
					push (@stack2, $bp);
					push (@stack2, $RD);
					push (@stack2, $REF);
					push (@stack2, $ALT);

				}
				@trash = pop (@stack2);
				@trash = pop (@stack2);
				@trash = pop (@stack2);
				@trash = pop (@stack2);
				@trash = pop (@stack2);

				$SNP_count = 0;
				$z = 0;
				$a = 0;

##				print ("current stack1 :", @stack1, "\n");
##				print ("Current stack2 :", @stack2, "\n");
			} else { ##SNP_count = 0)
				while (@stack1 != 0) {

					$ALT = pop (@stack1);
					$REF = pop (@stack1);
					$RD = pop (@stack1);
					$bp = pop (@stack1);
					$chr = pop (@stack1);

					push (@stack2, $chr);
					push (@stack2, $bp);
					push (@stack2, $RD);
					push (@stack2, $REF);
					push (@stack2, $ALT);

				}

## do math until windowsize is met

			} ## else SNP_Count ==0
		} ## else from non-emprty stacks


## Fields for @Fields
## 0 - Chr
## 1 - BP
## 2 - Read Depth
## 3 - REF Allele sum
## 4 - ALT Allele sum
	} ## end of while loop
close (IN);
close (MYOUTFILE);
} ## end Het_Stat

##
##
## End of file
## filename: Heterozygosity_Statistic_generator.pl
##
##

##
##
## Previously unpublished code 
## filename: calculate_mean_mean-squared_N.pl
##
##
##//////////////////////////////////////
## By: Rooksana E Noorai
## Supervisor: Dr. Leigh Anne Clark
##
## Copyright 2014, Rooksana E Noorai, All rights reserved.
##
## Description: This script calculates the mean and standard deviation from the Hp statistics
##
##
##//////////////////////////////////////
#!/usr/bin/perl
use strict;
use warnings;
use Math::Complex;


my $line;

my $x_sum = 0;
my $x_squared_sum = 0;
my $N_values = 0;

open (IN, "NAA.Hp.50SNPs.txt");

while ($line = <IN>) {
	while ($line =~ /start_bp/) {
		$line = <IN>;
	}
    	my @fields = split(/\s/, $line);
    	my $Hp_value = $fields[3];
	$x_sum = $x_sum + $Hp_value;
	$x_squared_sum = $x_squared_sum + ($Hp_value ** 2);
	$N_values++;

}
print ("Sum of X: ", $x_sum, " Sum of X^2: ", $x_squared_sum, " Total N: ", $N_values, "\n");

my $mean = $x_sum / $N_values;

my $SD = sqrt (($x_squared_sum - (($x_sum) * ($x_sum)/$N_values))/($N_values - 1));

print ("mean: ", $mean, " SD: ", $SD, "\n");

close (IN);
##
##
## End of file
## filename: calculate_mean_mean-squared_N.pl
##
##

##
##
## Previously unpublished code 
## filename: calculate_ZHp_values.pl
##
##
##//////////////////////////////////////
## By: Rooksana E Noorai
## Supervisor: Dr. Leigh Anne Clark
##
## Copyright 2014, Rooksana E Noorai, All rights reserved.
##
## Description: This script calculates the ZHp statistics
##
##
##//////////////////////////////////////
#!/usr/bin/perl
use strict;
use warnings;
use Math::Round;


my $line;
my $ZHp_value;

##chicken_data from previous script's output
my $mean = 0.297609788307245;
my $SD = 0.047471943641949;

open (IN, "NAA.Hp.50SNPs.txt");

print join ("\t", "chr", "start_bp", "end_bp", "Hp", "ZHp", "N_SNPs");
print ("\n");


while ($line = <IN>) {
	while ($line =~ /start_bp/) {
		$line = <IN>;
	}
    	my @fields = split(/\s/, $line);
    	my $chr = $fields[0];
    	my $start_bp = $fields[1];
    	my $end_bp = $fields[2];
    	my $Hp_value = $fields[3];
	my $N_SNPs = $fields[4];

	$ZHp_value = ($Hp_value - $mean) / $SD;
	my $rounded = sprintf "%.2f", $ZHp_value;

	print join ("\t", $chr, $start_bp, $end_bp, $Hp_value, $rounded, $N_SNPs);
	print "\n";
}
close (IN);
##
##
## End of file
## filename: calculate_ZHp_values.pl
##
##

##
##
## Previously unpublished code 
## filename: Negative_ZHp_values.pl
##
##
##//////////////////////////////////////
## By: Rooksana E Noorai
## Supervisor: Dr. Leigh Anne Clark
##
## Copyright 2014, Rooksana E Noorai, All rights reserved.
##
## Description: This script outputs only the negative ZHp values
##
##
##//////////////////////////////////////
#!/usr/bin/perl
use strict;
use warnings;

my $line;

open (IN, "NAA.ZHp.txt");

print join ("\t", "CHR", "start_bp", "end_bp", "Hp", "ZHp", "N_SNPs");
print ("\n");

while ($line = <IN>) {
	while ($line =~ /start_bp/) {
		$line = <IN>;
	}
    	my @fields = split(/\s/, $line);
    	my $chr = $fields[0];
    	my $start_bp = $fields[1];
    	my $end_bp = $fields[2];
    	my $Hp_value = $fields[3];
	my $ZHp_value = $fields[4];
	my $N_SNPs = $fields[5];

	if ($ZHp_value <= 0) {

		print join ("\t", $chr, $start_bp, $end_bp, $Hp_value, $ZHp_value, $N_SNPs);
		print "\n";
	}
}
close (IN);
##
##
## End of file
## filename: Negative_ZHp_values.pl
##
##
## Selective sweep commands - run scripts in this order per chicken group, chromosome as listed.
perl Identify_SNPs_from_VCF_file.pl > NAA.SNPs.from.VCF.txt
perl SS_splitCHR.pl
perl SS_SNP_gap.pl CHR1_SNP.out > CHR1_SNP_GAP.out 
perl Heterozygosity_Statistic_generator.pl
cat *HS.out > NAA.Hp.50SNPs.txt
perl calculate_mean_mean-squared_N.pl
perl calculate_ZHp_values.pl > NAA.ZHp.txt
perl Negative_ZHp_values.pl > NAA.Neg.ZHp.txt


##
## Ensembl's VEP
##
## Run Ensembl's variant effect predictor using gallus_gallus reference, showing one of 15.
## default settings
## https://useast.ensembl.org/info/docs/tools/vep/script/vep_options.html
vep --offline --cache --dir /software/ensembl-vep/93.0/.vep --species "gallus_gallus" \
	-i NAA.vcf \
	-o NAA.vep


##
## snpEff
##
## Run snpEff using Gallus_gallus-5.0.86, showing one of 15.
## default settings
## http://snpeff.sourceforge.net/SnpEff.html
java -jar snpEff.jar Gallus_gallus-5.0.86 NAA.vcf \
	> NAA.annotation.vcf


##
## SvABA
##
## Run SvABA on the alignment, showing one of 15.
## https://github.com/walaj/svaba
svaba run -t NAA_01.sorted_ddup_rg.bam \
	-r all -G GCF_000002315.4_Gallus_gallus-5.0_genomic.fna -p 19 \
	-a NAA_01

##
## CNV-seq
##
## Run CNV-seq on alignment of downsampled and trimmed input data, showing one of 30 combinations.
## http://tiger.dbs.nus.edu.sg/cnv-seq/
## https://github.com/lh3/seqtk
gunzip NAA_01.R1.paired.fastq.gz
seqtk sample -s100 NAA_01.R1.paired.fastq 45988093 >  NAA_01.R1.paired.downsample.fastq
## Repeat alignment, conversion, sorting, addition of read groups, and indexing as 
## previously described above. 
samtools view -F 4 NAA_01.downsampled.sorted_ddup_rg.bam | \
	perl -lane 'print "$F[2]\t$F[3]"'> NAA_01.hits
grep 'NC_006088.4' NAA_01.hits > NAA_01.NC_006088.4.hits
cnv-seq.pl --test NAA_01.NC_006088.4.hits --ref WL_01.NC_006088.4.hits \
	--genome-size=196202544 --window-size=4000 --annotate
